# Supplementary material for: QTug.sau-3B Is a Major Quantitative Trait Locus for Wheat Hexaploidization
Source: G3 (Bethesda). 2014 Aug 15;4(10):1943–53. doi: 10.1534/g3.114.013078 (PMC4199700; doi:10.1534/g3.114.013078)
Supplement: Supporting Information [file supp_g3.114.013078_TableS2.xls]

## Sheet: Linkage maps and Genotype
Markers' name	Linkage groups	Position (cM)	2: alleles from Langdon. 0: alleles from AS313. -1: missing data
			DH1-1	DH1-2	DH1-3	DH1-4	DH1-5	DH1-6	DH1-7	DH1-8	DH1-9	DH1-10	DH1-11	DH1-12	DH1-13	DH1-14	DH1-15	DH1-16	DH1-17	DH1-18	DH1-19	DH1-20	DH1-21	DH1-22	DH1-23	DH1-24	DH1-25	DH1-26	DH1-27	DH1-28	DH1-29	DH1-30	DH1-31	DH1-32	DH1-33	DH1-34	DH1-35	DH1-36	DH1-37	DH1-38	DH1-39	DH1-40	DH1-41	DH1-42	DH1-43	DH1-44	DH1-45	DH1-46	DH1-47
wPt-666424	1A	0	2	0	2	2	2	0	0	0	0	0	0	0	2	2	2	0	2	2	2	0	2	2	0	0	0	2	2	0	2	0	0	2	0	2	-1	0	0	0	0	0	0	0	0	2	-1	2	0
wPt-734107	1A	7.75	2	0	2	2	2	0	2	0	0	0	-1	0	0	2	2	2	2	2	2	0	2	0	0	0	0	2	2	0	2	0	0	2	0	2	0	0	0	0	0	2	0	0	0	2	0	2	0
wPt-734027	1A	19.05	2	0	2	2	0	0	2	0	0	0	-1	0	0	2	2	2	2	2	2	2	2	0	-1	0	0	2	2	0	2	0	0	0	0	2	0	0	0	0	-1	2	0	0	0	2	0	0	0
wPt-731476	1A	21.03	2	0	2	2	0	0	2	0	0	0	0	0	0	2	2	-1	2	2	2	2	2	0	0	0	0	2	2	0	2	0	0	0	0	2	0	2	0	0	0	2	0	0	0	2	0	0	0
wPt-667172	1A	30.98	2	0	2	2	0	0	2	0	0	0	2	0	0	2	2	2	2	2	2	2	2	0	0	0	0	2	2	0	2	0	0	0	0	2	2	2	0	0	0	2	0	0	0	2	0	0	0
wPt-668236	1A	30.98	2	0	2	2	0	0	2	0	0	0	2	0	0	2	2	-1	-1	2	2	2	2	0	0	0	0	2	2	0	2	0	0	0	0	2	2	2	0	0	0	-1	0	0	0	2	0	0	0
wPt-734054	1A	32.8	2	0	2	2	0	0	0	0	0	0	2	0	0	2	2	0	0	2	2	2	2	0	0	0	0	2	2	0	2	0	0	0	0	2	2	2	0	0	0	0	0	0	0	2	0	0	0
wPt-729832	1A	32.8	2	0	2	2	0	0	0	0	0	0	2	0	0	2	2	0	-1	2	2	2	2	0	0	0	0	2	2	0	2	0	0	0	0	2	2	2	0	0	0	0	0	0	0	2	0	0	0
wPt-667260	1A	33.75	2	0	2	2	0	0	2	0	0	0	2	0	0	2	-1	0	2	2	2	2	2	0	0	0	0	2	2	0	2	0	0	0	0	2	2	-1	0	0	0	0	0	0	0	2	0	0	0
wPt-3698	1A	40.59	2	0	2	2	0	0	2	0	2	0	2	0	0	2	2	-1	2	2	2	2	2	0	0	0	0	2	-1	0	2	0	0	0	0	2	2	-1	0	0	2	2	0	0	-1	2	0	0	0
wPt-730408	1A	40.59	2	0	2	2	0	0	2	0	2	0	2	0	0	2	2	-1	2	2	2	2	2	0	0	0	0	2	-1	0	2	0	0	0	0	2	2	2	0	0	2	2	0	0	2	2	0	0	0
wPt-0580	1A	46.56	2	0	2	2	-1	0	-1	0	2	0	2	0	0	2	0	0	2	2	2	2	2	2	-1	0	0	2	2	0	2	0	-1	0	0	2	2	2	-1	0	-1	-1	0	0	2	2	0	0	0
wPt-665379	1A	47.53	2	0	2	2	0	0	2	0	2	0	2	0	0	2	0	0	2	2	2	2	2	2	0	0	0	2	2	0	2	0	0	0	0	2	2	2	0	0	0	0	0	0	2	2	0	0	0
tPt-6221	1A	48.42	2	0	2	2	0	0	0	0	2	0	2	0	0	2	0	0	2	2	2	2	2	2	0	0	0	2	2	0	2	0	0	0	0	2	2	2	0	0	0	0	0	0	2	2	0	0	0
wPt-7074	1A	48.42	2	0	2	2	0	0	0	0	2	0	2	0	0	2	0	0	-1	2	2	2	2	2	0	0	0	2	2	0	2	0	0	0	0	2	2	2	0	0	0	0	0	0	2	2	0	0	0
wPt-731445	1A	48.42	2	0	2	2	0	0	-1	0	2	0	2	0	0	2	0	0	0	2	2	2	2	2	0	0	0	2	2	0	2	0	0	0	0	2	2	2	0	0	0	0	0	0	2	2	0	0	0
wPt-6654	1A	48.42	2	0	2	2	0	0	-1	0	2	0	-1	0	0	2	0	0	0	2	2	2	2	2	0	0	0	2	-1	0	2	0	0	0	0	2	2	-1	0	0	0	-1	0	0	2	2	0	0	0
wPt-7299	1A	48.42	2	0	-1	2	0	0	2	0	2	0	2	0	0	2	0	-1	-1	2	2	2	-1	-1	0	-1	0	2	2	0	2	0	0	0	0	2	2	2	0	0	0	2	0	0	2	2	0	0	0
tPt-1755	1A	48.42	2	0	2	2	0	0	2	0	2	0	2	0	0	2	0	-1	2	-1	2	2	2	2	0	0	0	2	2	0	2	0	0	0	0	2	2	2	0	0	0	2	0	0	2	2	0	0	0
wPt-665680	1A	50.53	2	0	2	2	0	0	-1	0	2	0	2	0	0	2	0	2	0	0	-1	2	2	2	-1	0	0	-1	2	0	2	0	0	0	0	2	2	2	0	0	0	-1	-1	0	2	2	-1	0	0
Xbarc148	1A	52.59	2	0	2	2	0	0	2	0	2	0	2	0	0	2	0	2	0	2	2	2	2	2	0	0	0	2	2	0	2	0	0	0	0	2	2	2	0	0	0	0	0	0	2	2	2	0	0
Xgwm357	1A	53.5	2	2	2	2	0	0	2	0	2	0	2	0	0	2	0	2	0	2	2	2	2	2	0	0	0	2	2	0	2	0	0	0	0	2	2	2	0	0	0	0	0	0	2	2	2	0	0
Xwmc83	1A	55.5	2	2	2	-1	0	0	2	0	-1	0	-1	0	0	2	-1	2	0	2	2	2	2	2	0	0	0	2	2	0	2	0	0	0	0	-1	2	2	-1	0	0	0	0	0	0	2	2	-1	0
Glu-A1	1A	65.53	2	2	2	2	0	0	2	0	2	0	2	0	-1	-1	0	2	2	-1	-1	2	2	2	0	2	0	2	2	0	2	0	0	2	0	2	2	2	0	0	0	0	0	0	0	-1	-1	0	0
Xwmc312	1A	70.44	2	2	2	2	0	0	2	0	2	0	2	0	0	2	0	2	2	2	2	2	2	2	0	2	0	2	2	-1	2	0	0	2	0	2	2	2	0	0	0	0	0	0	2	2	-1	0	0
wPt-671869	1A	73.82	2	2	2	-1	0	-1	2	-1	2	-1	-1	-1	0	2	0	2	2	2	2	2	2	2	0	2	0	2	-1	0	2	0	-1	2	0	2	2	2	0	0	-1	2	0	-1	2	2	0	-1	-1
wPt-4658	1A	109.41	-1	0	2	2	2	2	2	0	0	2	0	2	0	0	0	2	2	2	2	2	2	2	0	2	0	-1	0	0	0	2	2	2	0	2	0	0	0	2	0	2	0	0	2	-1	0	0	-1
wPt-5316	1A	113.3	2	0	2	2	2	2	2	0	0	2	0	2	0	0	0	2	2	2	2	2	2	2	0	2	0	-1	0	0	0	2	2	2	0	2	0	0	0	2	0	-1	0	0	2	2	0	0	-1
wPt-8016	1A	135.63	2	0	2	2	2	2	2	0	-1	2	0	2	0	0	2	2	2	2	2	2	0	2	2	2	0	0	0	0	0	2	2	0	0	2	0	0	2	2	2	0	0	0	2	2	0	0	2
wPt-667153	1A	137.46	2	0	2	2	2	2	2	0	2	2	0	2	0	0	2	2	2	2	2	2	0	2	2	2	0	0	0	0	0	2	2	0	0	2	0	0	2	2	2	0	0	0	2	2	0	0	2
wPt-3836	1A	157.31	2	0	2	2	2	2	2	2	2	2	0	2	0	0	2	2	2	2	2	2	0	0	2	2	0	2	0	0	-1	2	2	2	0	2	2	-1	2	2	2	2	2	-1	2	2	0	0	2
wPt-6853	1A	159.16	2	0	2	2	2	2	2	2	2	2	0	2	0	0	2	2	2	2	2	2	0	0	2	2	0	2	0	0	0	2	2	2	0	2	2	0	2	0	2	2	2	0	2	2	0	0	2
wPt-744613	1A	159.16	2	0	2	2	2	2	2	2	2	2	-1	2	0	0	2	2	2	2	2	2	-1	0	2	2	0	2	-1	0	0	2	2	2	0	2	2	0	-1	0	2	2	2	0	2	2	0	0	2
tPt-6091	1A	159.16	2	0	2	2	2	2	2	2	-1	2	0	2	0	0	2	-1	2	2	2	2	0	0	2	2	0	2	0	0	0	2	2	2	0	2	2	0	2	0	2	2	2	0	2	2	0	0	2
wPt-1786	1A	159.16	2	0	2	2	2	2	2	2	2	2	0	2	0	0	2	2	2	2	2	2	0	0	2	2	0	2	0	0	0	2	2	2	0	2	2	0	2	0	2	2	2	0	2	2	0	0	2
wPt-734074	1A	159.16	2	0	2	2	2	2	2	2	2	2	0	2	0	0	2	2	2	2	2	2	-1	0	2	2	0	2	0	0	0	2	2	2	0	2	2	0	2	0	2	2	2	0	2	2	0	0	2
wPt-1011	1A	159.16	2	0	2	2	2	2	2	2	2	2	0	2	0	0	2	2	2	2	2	2	0	0	2	2	-1	2	0	0	0	2	2	2	0	2	2	0	2	0	2	2	2	0	2	2	0	0	2
tPt-1419	1A	159.16	2	0	2	2	2	2	2	2	2	2	0	2	0	0	2	0	0	2	2	2	0	0	2	2	0	2	0	0	0	2	2	2	0	2	2	0	2	0	2	2	2	0	2	2	0	0	2
wPt-9985	1A	159.16	2	0	2	2	2	2	2	2	2	2	0	2	0	0	2	0	0	2	2	2	0	0	2	2	0	2	0	0	0	2	2	2	0	2	2	0	2	0	2	2	2	0	2	2	0	0	2
wPt-0164	1A	159.16	2	0	2	2	2	2	2	2	2	2	0	2	0	0	2	-1	0	2	2	2	0	0	2	2	0	2	0	0	0	2	2	2	0	2	2	0	2	0	2	2	2	0	2	2	0	0	2
wPt-2976	1A	159.16	2	0	2	2	2	2	2	2	2	2	0	2	0	0	2	-1	-1	2	2	2	0	0	2	2	0	2	0	0	0	2	2	2	0	2	2	0	2	0	2	2	2	0	2	2	0	0	2
wPt-5274	1A	159.16	2	0	2	2	2	2	2	2	2	2	0	2	0	0	2	0	-1	2	2	2	0	0	2	2	0	2	0	0	0	2	2	2	0	2	2	0	2	0	2	2	2	0	2	2	0	0	2
wPt-8644	1A	159.16	2	0	2	2	2	2	2	2	2	2	-1	2	0	0	2	0	0	2	2	2	0	-1	2	2	0	2	0	0	0	2	2	2	0	2	2	0	2	0	2	2	2	0	2	2	0	0	2
wPt-6005	1A	159.16	2	0	2	2	2	2	2	2	2	2	0	2	0	0	2	0	-1	2	2	2	0	0	2	2	0	2	0	0	0	2	2	2	0	2	2	0	2	0	2	2	2	0	2	2	0	0	2
wPt-733820	1A	159.16	2	0	2	2	2	2	2	2	2	2	0	2	0	0	2	0	-1	2	2	2	0	0	2	2	0	2	0	0	0	2	2	2	0	2	2	0	2	0	2	2	2	0	2	2	0	0	2
wPt-730902	1A	159.16	2	0	2	2	2	2	2	2	2	2	0	2	0	0	2	0	0	2	2	2	0	0	2	2	0	2	0	0	0	2	2	2	0	2	2	0	2	0	2	2	2	0	2	2	0	0	2
wPt-3712	1A	159.16	2	0	2	2	2	2	2	2	2	2	0	2	0	0	2	0	-1	2	2	2	0	0	2	2	0	2	0	0	0	2	2	2	0	2	2	0	2	0	2	2	2	0	2	2	0	0	2
wPt-5160	1A	159.16	2	0	2	2	2	2	2	2	-1	2	0	2	0	0	2	0	-1	2	2	2	0	0	2	2	0	2	0	0	0	2	2	2	0	2	2	0	2	0	2	2	2	0	-1	2	0	0	2
wPt-732881	1A	159.16	2	0	2	2	2	2	2	2	2	2	-1	2	0	0	2	0	0	2	2	2	0	0	2	2	0	2	0	0	0	2	2	2	0	2	2	0	2	0	2	2	2	0	2	2	0	-1	-1
wPt-734288	1A	159.16	2	0	2	2	2	2	2	2	2	2	0	2	0	0	2	0	0	2	2	2	0	0	2	2	0	2	0	0	0	2	2	2	0	2	2	0	2	0	2	2	2	0	2	2	0	0	2
wPt-732616	1A	159.16	2	0	2	2	2	2	2	2	2	2	0	2	0	0	2	0	-1	2	2	2	0	0	2	2	0	2	0	0	0	2	2	2	0	2	2	0	2	0	2	2	2	0	2	2	0	0	2
wPt-667288	1A	159.16	2	0	2	2	2	2	2	2	2	2	0	2	-1	0	2	0	0	2	2	2	0	0	2	2	-1	2	0	0	0	2	2	2	0	2	2	0	2	0	2	2	2	0	2	2	0	0	2
wPt-7147	1A	159.16	2	0	2	2	2	2	2	2	2	2	0	2	0	0	2	0	-1	2	2	2	0	0	2	2	0	2	0	0	0	2	2	2	0	2	2	0	2	0	2	2	2	0	2	2	0	0	2
wPt-2497	1A	159.16	2	0	2	2	2	2	2	2	-1	2	0	2	0	0	2	0	2	2	2	2	0	0	2	2	-1	2	0	0	0	2	2	2	0	2	2	0	2	0	2	2	2	0	2	2	0	0	2
wPt-668205	1A	161.18	2	0	2	2	2	2	2	2	2	2	-1	2	-1	0	2	0	2	2	2	2	0	0	2	2	-1	2	0	0	0	2	2	2	0	0	2	0	2	0	2	2	2	0	-1	2	0	0	2
Xbarc287	1A	161.18	2	0	2	2	2	2	2	2	2	2	0	2	0	0	2	0	-1	2	2	2	0	0	2	2	0	2	0	0	0	2	2	2	0	0	2	0	2	0	2	2	2	0	2	2	0	0	2
wPt-5577	1A	182.62	2	0	0	2	2	2	2	2	2	2	0	2	0	0	0	2	2	2	0	2	0	0	0	0	0	2	0	0	0	2	-1	0	0	0	0	0	0	0	-1	2	2	0	2	0	0	0	-1
wPt-8245	1A	183.61	2	0	0	2	-1	2	2	2	2	2	0	2	0	0	0	2	2	2	0	2	0	0	0	0	0	2	0	0	0	2	0	0	0	0	-1	0	0	0	0	2	2	0	2	0	0	0	0
Xwmc522	2A1	0	0	2	0	0	2	2	2	0	0	2	2	0	0	2	0	-1	0	0	2	2	2	0	2	-1	2	0	0	0	0	2	0	2	0	2	2	2	0	0	2	0	2	2	2	0	-1	2	-1
wPt-2473	2A1	22.57	0	2	0	0	2	0	2	0	0	2	2	0	0	2	0	-1	-1	2	2	2	0	0	2	-1	2	0	0	2	0	2	0	2	0	0	-1	0	0	0	2	0	2	2	2	2	-1	2	-1
tPt-3136	2A1	39.72	2	2	2	0	2	0	0	2	0	2	2	0	0	2	2	2	2	2	2	2	0	0	0	0	2	2	0	2	0	2	0	2	0	0	-1	0	0	0	2	0	2	0	2	2	0	2	2
wPt-7011	2A1	46.3	2	2	2	0	2	0	0	2	0	2	2	0	0	2	2	2	2	0	2	2	0	0	0	0	2	2	-1	2	2	2	0	2	0	0	0	0	0	0	2	0	2	0	2	2	0	2	2
Xwmc658	2A2	0	0	2	2	0	0	0	2	0	2	2	2	2	0	2	2	2	0	2	2	2	0	0	2	0	2	2	0	0	0	0	0	2	2	2	0	2	0	0	2	0	0	0	0	2	0	2	2
Xgwm265	2A2	4.92	0	0	2	0	0	-1	2	0	2	-1	2	2	2	2	2	2	2	2	2	2	0	0	2	0	-1	2	-1	0	0	0	-1	2	2	2	0	2	0	0	0	0	0	0	0	2	0	2	2
wPt-5850	2A2	7.92	0	0	2	0	0	0	-1	0	2	2	2	2	2	2	2	2	2	2	2	2	0	-1	2	0	2	2	0	0	0	0	0	2	2	2	0	2	0	0	0	0	0	0	0	2	0	2	2
wPt-800788	2A2	7.92	0	0	-1	0	0	0	2	0	2	2	-1	2	2	2	2	2	2	-1	2	2	0	0	2	0	2	2	-1	0	0	0	-1	2	2	2	0	2	0	0	0	0	0	0	-1	2	0	2	2
wPt-741201	2A2	7.92	0	0	2	0	0	0	2	0	2	2	2	2	2	2	2	2	-1	-1	2	2	0	0	2	0	2	2	0	0	0	0	0	2	2	2	0	2	0	0	0	0	0	0	0	2	0	2	2
wPt-2696	2A2	9.74	0	0	2	0	0	0	2	0	2	2	2	2	2	2	2	2	2	2	2	0	0	0	2	0	2	2	0	0	0	0	0	2	2	2	0	2	0	0	0	0	0	0	0	2	0	2	2
wPt-6775	2A2	10.66	0	0	2	0	0	0	-1	0	2	2	2	2	2	2	2	0	-1	2	2	0	0	0	2	0	2	2	0	0	0	0	0	2	2	2	0	2	0	0	0	0	0	0	0	2	0	2	2
wPt-729945	2A2	10.66	0	0	2	0	0	0	-1	0	2	2	2	2	2	2	2	0	-1	2	2	0	0	0	2	0	2	2	0	0	0	0	0	2	2	2	-1	2	0	0	0	0	0	0	0	2	0	2	2
wPt-0071	2A2	10.66	0	0	2	0	0	0	2	0	2	2	2	2	2	2	2	0	-1	2	2	0	0	0	2	0	2	2	0	0	0	0	0	2	2	2	0	2	0	0	0	0	0	0	0	2	0	2	2
wPt-7739	2A2	12.53	0	0	2	0	0	0	2	0	2	2	2	2	2	2	2	0	2	2	2	2	0	-1	2	0	2	2	0	0	0	0	0	2	2	2	0	2	0	0	0	0	0	0	0	2	0	-1	2
wPt-3508	2A2	14.47	0	0	2	-1	0	0	-1	0	2	2	2	2	2	2	2	-1	2	2	2	2	0	-1	2	0	2	2	0	0	0	0	0	2	2	2	0	2	0	0	2	0	0	0	0	2	0	2	2
wPt-9586	2A2	15.45	0	0	2	0	0	0	-1	0	2	2	2	2	0	2	2	2	2	2	2	2	0	0	2	0	2	2	-1	0	0	0	0	2	2	2	0	2	0	0	2	0	0	0	0	2	0	2	2
wPt-9277	2A2	22.98	0	2	2	0	0	0	0	2	0	2	2	2	0	2	2	0	2	2	2	2	0	2	2	0	2	2	0	0	0	0	0	2	2	2	0	2	0	0	2	0	0	0	0	2	0	2	2
wPt-9793	2A2	23.88	0	2	2	0	0	0	0	2	0	2	2	2	0	2	2	0	0	2	2	2	0	2	2	0	2	2	0	0	0	0	0	2	2	2	0	2	0	0	2	0	0	0	0	2	0	2	2
Xgwm526	2A2	25.73	0	2	2	0	0	0	0	2	0	2	2	2	0	2	2	2	0	2	2	2	0	2	2	0	2	2	0	0	0	0	0	2	2	2	0	2	0	0	2	0	0	0	0	2	0	2	2
wPt-7175	2A2	72.06	0	0	2	0	0	2	-1	0	0	2	2	2	0	2	2	2	2	2	2	2	2	2	2	0	0	0	0	0	0	0	0	0	0	2	2	0	0	0	2	2	2	2	0	2	2	2	2
wPt-3744	2A2	72.06	0	0	2	0	0	2	0	0	0	2	2	2	0	2	2	2	2	2	2	2	2	2	2	0	0	0	0	0	0	0	0	0	0	2	2	0	0	0	2	2	2	2	0	2	2	2	2
wPt-8328	2A2	72.06	0	0	2	0	0	2	0	0	0	2	2	2	0	2	2	2	2	2	2	2	2	2	2	0	0	0	0	0	0	0	0	0	0	2	2	0	0	0	2	2	2	2	0	2	2	2	2
wPt-6158	2A2	75.67	0	0	2	0	0	2	0	0	0	2	2	2	0	2	2	2	2	2	2	2	2	2	2	0	0	0	0	0	0	0	0	0	2	2	2	0	0	0	2	2	2	2	0	2	2	2	2
wPt-5647	2A2	77.49	0	0	2	0	0	2	2	0	0	2	2	2	0	2	2	2	2	2	2	2	2	2	2	0	0	0	0	0	0	0	0	0	2	2	2	0	0	0	2	2	2	2	0	2	2	2	2
wPt-4197	2A2	77.49	0	0	2	0	0	2	2	0	0	2	2	2	0	2	2	2	2	2	2	2	2	2	2	0	0	0	0	0	0	0	0	0	2	2	2	0	0	0	2	2	2	2	0	2	2	2	2
tPt-1041	2A2	77.49	0	0	2	0	0	2	2	0	0	2	2	2	0	2	2	2	2	2	2	2	2	2	2	0	0	0	0	0	0	0	0	0	2	2	2	0	0	0	2	2	2	2	0	2	2	2	2
wPt-6245	2A2	78.4	0	0	2	0	0	2	-1	0	0	2	2	2	0	2	2	2	2	2	2	2	2	2	2	0	2	0	0	0	0	0	0	0	2	2	2	0	0	0	2	2	2	2	0	2	2	2	-1
wPt-7187	2A2	89.39	0	0	2	0	2	2	0	0	0	2	2	2	0	0	0	2	2	2	2	2	2	2	2	0	2	0	0	0	0	0	0	2	0	2	2	0	0	0	2	2	2	2	0	2	2	2	2
wPt-4021	2A2	89.39	0	0	2	0	2	2	-1	0	0	2	2	2	0	0	0	2	2	2	2	2	2	2	2	0	2	0	0	0	0	0	0	2	0	2	2	0	0	0	2	2	2	2	0	2	2	2	2
wPt-799664	2A2	89.39	0	0	2	0	2	2	-1	0	0	2	2	2	0	0	0	2	2	2	2	2	2	2	2	0	2	0	0	0	0	0	0	2	0	2	2	0	0	0	2	2	2	2	0	2	2	2	2
wPt-5839	2A2	91.19	0	0	2	0	2	2	0	0	0	2	2	2	0	0	0	2	2	2	0	2	2	2	2	0	2	0	0	0	0	0	0	2	0	2	2	0	0	0	2	2	2	2	0	2	2	2	2
wPt-9624	2A2	91.19	0	0	2	0	2	2	0	0	0	2	2	2	0	0	0	2	2	2	0	2	2	2	2	0	2	0	0	0	0	0	0	2	0	2	2	0	0	0	2	2	2	2	0	2	2	2	2
wPt-7626	2A2	91.19	0	0	2	0	2	2	0	0	0	2	2	2	0	0	0	2	2	2	0	2	2	2	2	0	2	0	0	0	0	0	0	2	0	2	2	0	0	0	2	2	2	2	0	2	2	2	2
wPt-668033	2A2	94.93	0	0	2	0	2	2	-1	0	0	2	2	2	0	0	0	2	2	2	2	2	2	2	2	0	2	0	0	0	-1	0	2	2	0	2	2	0	0	0	2	2	2	2	2	2	2	2	2
wPt-1340	3A	0	2	2	2	2	2	0	-1	0	2	0	-1	0	0	0	2	-1	0	0	2	0	0	2	2	2	0	2	2	2	2	0	0	0	0	2	-1	0	2	2	0	0	0	2	2	2	2	0	0
wPt-0951	3A	29.11	2	0	0	2	0	0	0	2	2	2	0	0	0	0	0	0	0	0	2	0	0	2	2	2	2	2	2	2	2	0	0	0	0	2	2	2	2	2	0	0	0	2	2	2	2	0	0
wPt-2938	3A	30.04	2	0	0	2	0	0	0	2	2	2	0	0	0	0	0	0	0	0	2	0	0	2	2	2	2	2	2	2	2	0	0	0	0	2	2	2	2	2	0	0	0	2	2	2	2	0	0
wPt-1655	3A	30.04	2	0	0	2	0	0	0	2	2	2	0	0	0	0	0	0	0	0	2	0	0	2	2	2	2	2	2	2	2	0	0	0	0	2	2	2	2	2	0	0	0	2	2	2	2	0	0
wPt-1688	3A	37.36	2	0	0	2	2	0	0	2	0	2	0	0	0	2	0	-1	0	0	2	0	0	2	-1	2	2	2	2	2	2	0	0	0	0	2	2	2	2	2	0	0	0	2	2	2	2	0	0
wPt-2478	3A	37.36	2	0	0	2	2	-1	0	2	0	2	0	0	0	2	0	-1	0	0	2	0	0	2	0	2	2	2	2	2	2	0	0	0	-1	2	2	2	2	2	0	0	0	2	2	2	2	0	0
wPt-0797	3A	37.36	2	0	0	2	2	-1	0	2	0	2	0	0	0	2	0	-1	0	0	2	0	0	2	0	2	2	2	2	2	2	0	0	0	0	2	2	2	2	2	0	0	0	2	2	2	2	0	0
wPt-2810	3A	39.21	2	0	0	2	2	0	-1	2	0	2	0	0	0	2	0	0	-1	0	2	0	0	2	0	2	0	2	2	2	2	0	0	0	0	2	2	2	2	2	0	0	0	2	2	2	2	0	0
wPt-0419	3A	39.21	2	0	0	2	2	0	-1	2	0	2	0	0	0	2	0	-1	-1	0	2	0	0	2	0	2	0	2	2	2	2	0	0	0	0	2	2	2	2	2	0	0	0	2	2	2	2	0	0
wPt-0714	3A	39.21	2	0	0	2	2	0	2	2	0	2	0	0	0	2	0	2	2	0	2	0	0	2	0	2	0	2	2	2	2	0	-1	0	0	-1	2	2	2	2	0	0	0	2	2	2	2	0	0
wPt-7391	4A	0	2	0	2	2	2	2	2	2	0	2	0	2	2	0	0	0	0	2	2	2	0	2	2	2	0	2	0	0	0	2	0	2	0	2	2	0	0	0	0	0	0	0	2	2	-1	2	2
wPt-3398	4A	0	2	0	2	2	2	2	2	2	0	2	0	2	2	0	0	0	-1	2	2	2	0	2	2	2	0	2	0	0	0	2	0	2	0	2	2	0	0	0	0	0	0	0	2	2	0	2	2
Xwmc420	4A	1.8	2	0	2	2	2	2	2	2	0	2	0	2	2	0	0	2	0	2	2	2	0	2	2	2	0	2	0	0	0	2	0	2	0	2	2	0	0	0	0	0	0	0	2	2	0	2	2
Xgwm610	4A	5.41	2	0	2	2	2	2	2	2	0	2	0	2	2	0	0	2	2	2	2	2	0	2	2	2	0	2	0	0	2	0	0	2	0	2	2	0	0	0	0	0	0	0	2	0	0	2	2
wPt-731639	4A	24.85	2	0	2	2	0	0	-1	2	0	2	0	0	2	0	0	2	2	2	2	2	0	2	2	2	0	2	0	0	2	0	0	2	0	2	2	0	0	0	0	-1	0	0	2	0	0	2	2
rPt-8568	4A	24.85	2	0	2	2	0	0	0	2	0	2	0	0	2	0	0	2	2	2	2	2	0	2	2	2	0	2	0	0	2	0	0	2	0	2	2	0	0	0	0	-1	0	0	2	0	0	2	2
wPt-4660	4A	42.18	2	0	0	0	0	0	0	2	0	0	0	0	2	0	0	2	-1	0	2	0	0	2	2	2	0	2	0	2	0	0	2	0	2	2	2	0	0	0	0	0	0	0	2	0	0	2	2
wPt-3435	4A	44	2	0	0	0	0	0	2	2	0	0	0	0	2	0	0	2	-1	0	2	0	0	2	2	2	0	2	0	2	0	0	2	0	2	2	2	0	0	0	0	2	0	0	2	0	0	2	2
wPt-7355	4A	44	2	0	0	0	0	0	2	2	-1	0	0	0	2	0	0	2	-1	0	2	0	0	2	2	2	0	2	-1	2	0	0	2	0	2	-1	2	0	0	0	0	2	0	0	2	0	0	2	2
Xwmc468	4A	45.98	2	0	0	0	0	0	2	2	0	0	0	0	2	0	0	2	2	0	2	0	0	2	2	2	0	2	0	2	0	0	2	0	2	0	2	0	0	-1	0	2	0	0	2	0	-1	2	2
wPt-0162	4A	59.65	2	0	0	0	0	-1	0	0	2	0	0	2	2	0	0	0	2	2	2	0	0	2	2	2	0	2	0	2	0	0	2	2	2	0	2	0	0	-1	0	0	0	0	0	0	0	2	2
wPt-800509	4A	81.97	2	2	0	0	0	0	0	0	2	2	0	2	2	0	0	0	2	2	2	2	-1	2	2	2	0	2	2	2	2	0	0	2	2	0	2	0	2	2	-1	0	0	0	0	0	0	2	2
wPt-2247	4A	82.92	2	2	0	-1	0	0	-1	0	2	2	0	2	2	0	0	0	2	2	2	2	0	2	2	2	0	2	2	2	2	0	0	2	2	0	2	0	2	2	0	-1	0	0	0	0	0	2	2
wPt-0817	4A	84.78	2	2	0	0	0	0	0	0	2	2	0	2	2	0	0	2	2	2	2	2	0	2	2	2	0	2	2	2	2	0	0	2	2	0	2	0	2	2	0	0	0	0	0	0	0	2	2
wPt-6997	4A	86.68	2	2	0	0	0	0	2	0	2	2	0	2	-1	0	0	2	2	2	2	2	0	2	2	2	0	2	2	2	2	0	0	2	2	0	-1	0	2	2	0	2	0	0	0	0	0	-1	2
wPt-3810	4A	87.66	2	2	0	0	0	0	2	0	2	2	0	2	2	0	0	2	2	2	2	2	0	2	2	2	0	2	2	2	2	0	0	2	2	-1	2	0	2	2	0	2	0	0	0	0	0	2	2
wPt-9414	4A	93.46	2	2	0	0	2	0	2	0	2	2	0	2	2	0	2	2	2	2	2	2	-1	2	2	0	0	2	2	2	2	0	2	2	0	0	2	-1	2	2	0	2	0	0	0	0	0	2	2
wPt-5857	4A	93.46	2	2	0	0	2	0	-1	0	2	2	0	2	-1	0	2	2	2	2	-1	2	-1	-1	-1	0	0	2	2	2	2	0	2	2	0	0	2	0	2	2	0	2	0	0	0	0	0	2	2
wPt-3655	4A	100.37	2	2	0	0	0	0	2	2	2	2	0	2	2	0	2	2	-1	-1	-1	2	0	2	2	0	0	2	2	2	2	0	0	2	0	0	2	0	2	2	0	2	0	0	0	0	0	2	2
wPt-4645	4A	114.31	2	2	0	2	-1	0	2	2	2	2	0	2	2	0	2	2	2	2	0	0	0	2	2	0	0	2	2	2	2	0	0	2	0	0	2	0	0	2	0	-1	0	0	0	0	0	2	0
wPt-9833	4A	114.31	2	2	0	2	0	0	-1	2	-1	2	0	2	2	0	2	-1	2	2	0	0	0	2	2	0	0	2	2	2	2	0	0	2	0	0	2	0	0	2	0	0	0	0	0	0	0	2	0
wPt-5543	4A	120.4	2	2	2	2	2	0	0	2	2	2	0	2	2	0	2	0	2	2	0	0	0	2	2	0	0	2	2	2	2	0	0	2	0	0	2	-1	0	2	-1	0	0	0	0	0	0	2	0
wPt-671707	4A	121.37	2	2	2	2	2	0	-1	2	2	2	0	2	2	0	2	0	2	2	0	0	0	2	2	0	0	2	2	2	2	0	0	2	0	0	2	0	0	2	0	0	0	0	0	0	0	2	0
wPt-4596	4A	122.32	2	2	2	2	2	0	-1	2	-1	2	0	2	2	0	2	2	2	2	0	0	0	2	2	0	0	2	2	2	2	0	0	2	0	0	2	0	0	2	0	0	0	0	0	0	0	2	0
wPt-3349	4A	143.72	2	2	2	2	2	2	-1	2	2	2	0	0	2	2	2	2	2	2	0	0	2	2	2	2	0	2	2	0	0	0	2	2	0	0	2	0	0	2	-1	2	2	0	0	0	0	0	0
wPt-2982	4A	144.65	2	2	2	2	2	2	-1	2	2	2	0	0	2	2	2	2	2	2	0	0	2	2	2	2	0	2	2	0	0	0	2	2	0	0	2	0	0	2	-1	2	2	0	0	0	0	0	0
wPt-3150	4A	144.65	2	2	2	2	2	2	2	2	2	2	0	0	2	2	2	2	2	2	0	0	2	2	2	2	0	2	2	0	0	0	2	2	-1	0	2	-1	0	2	2	2	2	0	0	0	0	0	0
wPt-730913	4A	146.52	2	2	2	2	2	2	2	2	2	2	0	0	2	2	2	2	2	2	0	0	2	2	2	2	0	2	2	0	0	0	2	2	0	0	2	0	0	2	2	2	2	0	0	0	0	0	0
wPt-2780	4A	147.5	2	2	2	2	2	2	-1	2	2	2	0	0	2	2	2	2	2	2	0	0	2	2	2	2	0	2	2	0	0	0	2	2	0	0	2	-1	0	2	2	2	2	0	-1	0	0	0	0
wPt-666551	4A	148.47	2	2	2	2	2	2	0	2	2	2	0	0	2	2	2	2	2	2	0	0	2	2	2	2	0	2	2	0	0	0	2	2	0	0	2	0	0	2	2	2	2	0	0	0	0	0	0
wPt-3506	4A	148.47	2	2	2	2	2	2	0	2	2	2	0	0	2	2	2	2	2	2	0	0	2	2	2	2	0	2	2	0	0	0	2	2	0	0	2	0	0	2	2	2	2	0	0	0	0	0	0
wPt-7354	4A	148.47	2	2	2	2	2	2	0	2	2	2	0	0	2	2	2	2	2	2	0	0	2	2	2	2	0	2	2	0	0	0	2	2	0	0	2	0	0	2	2	2	2	0	0	0	0	0	0
wPt-4241	4A	150.38	2	2	2	2	2	2	0	2	-1	-1	0	0	2	2	2	2	2	2	0	0	-1	2	2	2	0	2	2	0	0	0	2	2	0	0	2	0	0	2	2	2	2	0	0	0	0	0	0
wPt-3095	4A	151.4	2	2	2	2	2	2	2	2	2	2	0	0	2	2	2	2	2	2	0	0	2	2	2	2	0	2	2	0	0	0	2	2	0	-1	2	0	0	2	2	2	2	0	0	0	0	0	0
wPt-0992	4A	158.74	2	2	2	2	2	2	2	2	2	2	2	0	2	2	2	2	2	2	0	0	2	2	0	2	-1	2	2	0	0	0	2	2	0	0	2	0	0	2	2	2	2	0	0	0	-1	0	0
wPt-0764	4A	162.59	2	2	2	2	2	0	0	2	2	2	2	0	2	2	2	2	2	2	0	0	2	2	0	2	0	2	2	0	0	0	2	2	0	0	2	0	0	2	2	2	2	0	0	0	0	0	0
wPt-8657	4A	162.59	2	2	2	2	2	0	0	2	2	2	2	0	2	2	2	2	2	2	0	0	2	2	0	2	0	2	2	0	0	0	2	2	0	0	2	-1	0	2	2	2	2	0	0	0	0	0	0
wPt-5172	4A	162.59	2	2	2	2	2	0	0	2	2	2	2	0	2	2	2	2	2	2	0	0	2	2	0	2	0	2	2	0	0	0	2	2	0	0	2	0	0	2	2	2	2	0	0	0	0	0	0
wPt-0763	4A	162.59	2	2	2	2	2	0	0	2	2	2	2	-1	2	2	2	2	2	2	0	0	2	2	0	2	-1	2	2	0	0	0	2	2	0	0	2	0	-1	2	2	2	2	0	0	0	0	0	0
wPt-731166	4A	162.59	2	2	2	2	2	0	0	2	2	2	2	0	-1	2	2	2	2	2	0	0	2	2	0	2	-1	2	-1	0	0	0	2	2	0	0	2	0	0	2	2	2	2	0	0	0	0	0	0
wPt-731374	4A	164.56	2	2	2	2	2	0	0	2	2	2	2	0	2	2	2	2	2	2	0	0	2	-1	0	2	0	2	0	0	0	0	2	2	0	0	2	0	0	2	2	2	2	0	0	0	-1	0	0
wPt-672107	4A	164.56	2	2	2	2	2	0	0	2	2	2	2	0	2	2	2	2	2	2	0	0	2	2	0	2	0	2	0	0	0	0	2	2	0	0	2	0	0	2	2	2	2	0	-1	0	0	0	0
wPt-742056	4A	164.56	2	2	2	2	2	0	0	2	-1	2	2	0	2	2	2	2	2	2	0	0	2	2	0	2	0	2	0	0	0	0	2	2	0	0	2	0	0	2	2	2	2	0	0	0	0	0	0
rPt-0238	4A	167.26	2	2	2	2	2	0	0	2	2	2	2	0	2	2	2	2	2	2	0	0	2	2	0	2	0	2	2	0	0	0	2	2	0	0	2	-1	0	2	2	2	2	0	0	0	0	0	0
wPt-4487	4A	168.21	2	2	-1	2	2	0	0	2	2	2	2	0	2	2	2	2	2	2	0	0	2	2	0	2	0	2	2	0	0	0	2	2	0	0	2	-1	0	2	2	2	2	0	0	0	0	0	0
rPt-7987	4A	168.21	2	2	-1	2	2	0	0	2	-1	2	2	0	2	2	2	2	2	2	0	0	2	2	0	2	0	2	2	0	0	0	2	2	0	0	2	0	0	2	2	2	2	0	0	0	0	0	0
Xwmc313	4A	181.61	2	2	2	2	2	0	0	2	2	2	2	0	2	2	2	2	2	2	0	0	2	2	0	2	0	2	2	0	0	0	2	2	2	0	2	0	0	2	2	2	2	0	0	0	2	0	0
wPt-3509	5A1	0	2	2	0	0	0	2	0	0	2	0	0	0	2	2	0	2	-1	0	2	0	2	2	2	0	0	0	0	0	0	0	0	2	2	2	2	2	0	0	2	0	2	2	0	2	2	0	2
wPt-5588	5A1	1.91	2	2	0	0	0	2	0	0	2	0	0	0	2	2	0	0	-1	0	2	0	-1	2	2	0	0	0	0	0	0	0	0	2	2	2	2	2	0	0	2	-1	2	2	0	0	2	0	2
wPt-0293	5A1	11.74	2	2	0	0	0	2	0	0	0	0	0	0	2	2	2	-1	0	0	2	0	2	2	2	2	0	0	0	0	0	0	0	2	2	2	2	2	0	0	2	0	2	0	0	0	0	0	2
wPt-5309	5A1	11.74	2	2	0	0	0	2	0	0	0	0	0	0	2	2	2	0	-1	0	2	0	2	2	2	2	0	0	0	0	0	0	0	2	2	2	2	2	0	0	2	0	2	0	0	0	0	0	2
wPt-1612	5A1	11.74	2	2	0	0	0	2	0	0	0	0	0	0	2	2	2	-1	0	0	2	0	2	2	2	2	0	0	0	0	0	0	0	2	2	2	2	2	0	0	2	0	2	0	0	0	0	0	2
wPt-2329	5A1	11.74	2	2	0	0	0	2	0	0	0	0	0	0	2	2	2	2	0	0	2	0	2	2	2	2	0	0	0	0	0	0	0	2	2	2	2	2	0	0	2	0	2	0	0	0	0	0	2
wPt-3492	5A1	14.63	2	2	0	0	0	2	-1	0	-1	0	0	0	2	2	2	2	0	0	2	0	2	2	2	2	0	0	0	0	0	0	0	2	2	2	2	-1	0	0	2	2	-1	0	-1	0	0	0	2
wPt-1712	5A1	17.66	2	0	-1	0	0	2	-1	0	0	0	0	0	-1	2	2	0	0	0	2	0	2	2	2	2	0	0	-1	0	0	0	0	2	2	0	2	2	0	0	2	-1	2	0	0	0	0	0	2
wPt-8086	5A1	18.77	2	0	-1	0	0	2	0	0	0	-1	-1	0	2	2	2	0	0	0	2	-1	2	2	2	2	-1	-1	0	0	-1	0	-1	2	2	0	2	2	-1	0	2	2	2	0	0	0	0	0	2
wPt-2646	5A1	26.44	2	0	0	0	0	2	0	0	0	0	-1	0	2	2	2	0	-1	0	2	0	0	2	2	2	0	-1	0	0	-1	2	2	2	2	0	2	0	-1	-1	2	0	2	0	0	0	0	0	2
wPt-8262	5A2	0	0	2	2	2	0	2	0	2	2	2	2	2	2	0	2	0	2	2	2	2	0	0	0	2	0	2	2	0	2	0	0	0	2	2	0	2	2	0	0	2	2	0	0	2	0	2	0
tPt-6495	5A2	29.57	0	2	0	2	0	2	2	0	2	2	2	2	0	0	2	0	2	2	2	2	0	2	0	0	2	2	0	0	2	2	0	0	2	2	2	2	2	0	2	0	2	2	2	2	2	2	0
tPt-4184	5A2	29.57	0	2	0	2	0	2	2	0	2	2	2	2	0	0	2	0	2	2	2	2	0	2	0	0	2	2	0	0	2	2	0	0	2	2	2	2	2	0	2	0	2	2	2	2	2	2	0
wPt-0495	6A1	0	0	0	2	2	0	2	2	2	-1	0	-1	0	-1	0	-1	2	0	0	-1	0	0	-1	2	0	0	2	2	0	0	0	2	2	0	2	0	-1	-1	2	2	2	0	2	2	2	-1	2	-1
wPt-4017	6A1	2.15	0	0	2	2	0	2	2	2	2	0	0	0	-1	0	2	2	0	0	-1	0	-1	2	-1	0	0	2	2	0	0	0	2	2	0	2	0	2	2	2	2	2	0	2	2	2	2	2	2
wPt-7754	6A1	3.07	0	0	2	2	0	2	2	2	2	0	0	0	2	0	2	2	0	0	2	0	2	2	2	2	0	2	2	0	0	0	2	2	0	2	0	2	2	2	2	2	0	2	2	2	2	2	2
wPt-4016	6A1	3.07	0	0	-1	2	0	2	2	2	2	0	0	0	2	0	2	2	0	0	2	0	2	2	2	2	0	2	2	0	0	0	2	2	0	2	0	2	2	2	2	2	0	2	-1	2	2	2	2
wPt-6520	6A1	3.07	0	0	-1	2	0	2	2	2	2	0	0	0	2	0	2	2	0	0	2	0	2	2	2	2	0	2	2	0	0	0	2	2	0	2	0	2	2	2	2	2	0	2	2	2	2	2	2
wPt-729877	6A1	3.99	0	0	2	2	0	2	2	2	-1	0	0	0	2	0	2	2	0	0	2	0	2	2	2	2	0	2	2	0	0	0	2	2	0	2	0	2	2	2	2	-1	0	2	2	2	2	2	2
wPt-3468	6A1	3.99	0	0	2	2	0	2	2	2	2	0	0	0	2	0	2	2	-1	0	2	0	2	2	2	2	0	2	2	0	0	0	2	2	0	2	0	2	2	2	2	-1	0	2	2	2	2	2	2
wPt-731054	6A1	3.99	0	0	2	2	0	2	2	2	-1	0	0	-1	2	0	2	2	0	0	2	0	2	2	2	2	0	2	2	0	0	0	2	2	0	2	0	2	2	2	2	0	0	2	2	2	2	2	2
wPt-1664	6A1	4.9	0	0	2	2	0	2	2	2	2	0	0	0	2	0	2	2	0	0	2	0	2	2	2	2	0	2	2	0	0	0	2	2	0	2	0	2	2	2	2	-1	0	2	2	2	2	2	2
wPt-732075	6A1	4.9	0	0	2	2	0	2	2	2	2	0	0	0	2	0	2	2	0	0	2	0	2	2	2	2	0	2	2	0	0	0	2	2	0	2	0	2	2	2	2	2	0	2	2	2	2	2	2
wPt-9382	6A1	4.9	0	0	2	2	0	2	2	2	2	0	0	0	2	0	2	2	0	0	2	0	2	-1	2	2	0	2	2	0	0	0	2	2	0	2	0	2	2	2	2	-1	0	2	2	2	2	2	2
wPt-4907	6A1	4.9	0	0	2	2	0	2	2	2	2	0	0	0	2	0	2	2	0	0	2	0	2	2	2	2	0	2	2	0	0	0	2	2	0	2	0	2	2	2	2	0	0	2	2	2	2	2	2
wPt-9687	6A1	5.81	0	0	2	2	0	2	2	2	2	0	0	0	2	0	2	2	0	0	2	0	2	2	2	2	0	2	2	0	0	0	2	2	0	2	0	2	2	2	2	0	0	2	2	2	2	2	2
wPt-0562	6A1	6.77	0	0	2	2	0	2	2	2	2	0	0	0	2	0	2	2	-1	0	2	0	2	2	2	2	0	2	2	0	0	0	2	2	0	2	0	2	2	2	2	0	0	2	2	2	-1	2	2
wPt-730591	6A1	7.69	0	0	2	2	0	2	2	2	2	0	0	0	2	0	2	2	2	0	2	0	2	2	2	2	0	2	2	0	0	0	2	2	0	2	0	2	2	2	2	2	0	2	2	2	2	2	2
wPt-732683	6A1	7.69	0	0	2	2	0	2	2	2	2	0	0	0	2	0	2	2	2	0	2	0	2	2	2	2	0	2	-1	0	0	0	2	2	0	2	0	2	2	2	2	2	0	2	2	2	2	2	2
wPt-0864	6A1	7.69	0	0	2	2	0	2	2	2	-1	0	0	0	2	0	2	2	2	0	2	0	2	2	2	2	0	2	2	0	0	0	2	2	0	2	0	2	2	2	2	2	0	2	-1	2	2	2	2
wPt-2636	6A1	7.69	0	0	2	2	0	2	2	2	2	0	0	0	2	0	2	2	2	0	2	0	2	2	2	2	0	2	2	0	0	0	2	2	0	2	0	2	2	2	2	2	0	2	2	2	2	2	2
wPt-4270	6A1	7.69	0	0	2	2	0	2	-1	2	2	-1	0	0	2	0	-1	2	2	0	-1	0	2	-1	2	2	0	2	2	0	0	0	-1	2	0	-1	0	2	2	2	2	2	0	2	2	2	2	2	2
wPt-4589	6A1	7.69	0	0	2	2	0	2	2	2	2	0	0	0	2	0	2	2	2	0	2	0	2	2	2	2	0	2	2	0	0	0	2	2	0	2	0	2	2	2	2	2	0	2	2	2	2	2	2
wPt-5652	6A1	9.51	0	0	2	2	0	2	2	2	2	0	0	0	2	0	2	2	-1	0	2	0	2	2	2	2	0	2	2	0	-1	0	2	2	0	2	0	2	2	2	2	-1	0	2	2	2	2	2	2
wPt-733322	6A1	9.51	0	0	2	2	0	2	2	2	2	0	-1	0	2	0	2	2	0	0	2	0	2	2	2	2	0	2	2	0	2	0	2	2	0	2	0	2	2	2	2	0	0	2	2	2	2	2	2
wPt-6904	6A1	9.51	0	0	2	2	0	2	2	2	2	0	0	0	2	0	2	2	0	0	2	0	2	2	2	2	0	2	2	0	2	0	2	2	0	2	0	2	2	2	2	0	0	2	2	2	2	2	2
tPt-0877	6A1	9.51	0	0	2	2	0	2	2	2	2	0	0	0	2	0	2	2	0	0	2	0	2	2	2	2	0	2	2	0	2	0	2	2	0	2	0	2	2	2	2	0	0	2	2	2	2	2	2
wPt-741290	6A1	9.51	0	0	2	2	0	2	2	2	2	0	0	0	2	0	2	2	0	0	2	0	2	2	2	2	0	2	2	0	2	0	2	2	0	2	0	2	2	2	2	0	0	2	2	2	2	2	2
wPt-671855	6A1	9.51	0	0	2	2	0	2	2	2	2	0	0	0	2	0	2	2	0	0	2	0	2	2	2	2	0	2	2	0	2	0	2	2	0	2	0	2	2	2	2	0	0	2	2	2	2	2	2
wPt-667405	6A1	9.51	0	0	2	2	-1	2	2	2	2	0	0	0	2	0	2	2	0	0	2	0	2	2	2	2	-1	2	2	0	2	0	2	2	0	2	0	2	2	2	2	0	0	2	2	2	2	2	2
wPt-666574	6A1	9.51	0	0	2	2	0	2	2	2	2	0	0	0	2	0	2	2	0	0	2	0	2	2	2	2	0	2	2	0	2	0	2	2	0	2	0	2	2	2	2	0	0	2	2	2	2	2	2
wPt-734157	6A1	9.51	0	0	2	2	0	2	2	2	2	0	0	0	2	0	2	2	0	0	2	0	2	2	2	2	0	2	2	0	2	0	2	2	0	2	0	2	2	2	2	0	0	2	2	2	2	2	2
wPt-731842	6A1	11.31	0	0	2	2	0	2	2	2	2	0	0	0	2	0	2	2	-1	0	2	0	2	2	2	2	0	2	2	0	2	0	2	2	0	2	0	2	2	2	2	2	0	2	2	2	2	2	2
wPt-3524	6A1	11.31	0	0	2	2	0	2	2	2	2	0	0	0	2	0	2	2	2	0	2	0	2	2	2	2	0	2	2	0	2	0	2	2	0	2	0	2	2	2	2	2	0	2	2	2	2	2	2
wPt-9679	6A1	11.31	0	0	2	2	0	2	2	2	2	0	0	0	2	0	2	2	2	0	2	0	2	2	2	2	0	2	2	0	2	0	-1	2	0	-1	0	2	-1	2	-1	2	0	2	2	2	2	2	2
wPt-7027	6A1	11.31	0	0	2	2	0	2	2	2	2	0	0	0	2	0	2	2	-1	0	2	0	2	2	2	2	0	2	2	0	2	0	2	2	0	2	0	2	2	2	2	2	0	2	2	2	2	2	2
rPt-9065	6A1	11.31	0	0	2	2	0	2	2	2	2	0	0	0	2	0	2	2	-1	0	2	0	2	2	2	2	0	2	2	0	2	0	2	2	0	2	0	2	2	2	2	2	0	2	2	2	2	2	2
wPt-731934	6A1	11.31	0	0	2	2	0	2	2	2	2	0	0	0	2	0	2	2	2	0	2	0	2	2	2	2	0	2	2	0	2	0	2	2	0	2	0	2	2	2	2	2	0	2	2	2	2	2	2
tPt-2833	6A1	11.31	0	0	2	2	0	2	2	2	2	0	0	0	2	0	2	2	-1	0	2	0	2	2	2	2	0	2	2	0	2	-1	2	2	0	2	0	2	2	2	2	2	0	2	2	2	2	2	2
wPt-7616	6A1	11.31	0	0	-1	2	0	2	2	2	2	0	0	0	2	0	2	2	-1	0	2	0	2	-1	2	2	0	2	2	0	2	0	2	2	0	2	0	2	2	2	2	2	0	2	2	2	2	2	2
wPt-665036	6A1	28.11	0	0	0	2	0	2	2	0	2	0	2	0	2	0	2	2	2	0	2	0	2	2	2	2	0	2	2	0	2	0	0	0	0	2	0	2	0	2	0	2	0	2	0	2	2	0	2
wPt-4681	6A1	29.01	0	0	0	2	0	2	2	0	2	0	2	0	2	0	2	2	0	0	2	-1	2	2	2	2	0	2	2	0	2	0	0	0	0	2	0	2	0	2	0	2	0	2	0	2	2	0	2
wPt-9113	6A1	29.01	0	0	0	2	0	2	2	0	2	0	2	0	2	0	2	2	0	0	2	0	2	2	2	2	0	2	2	0	2	0	0	0	0	2	0	2	0	2	-1	2	0	2	0	2	2	0	2
Xbarc3	6A2	0	2	2	0	2	0	0	0	0	0	0	2	2	2	2	0	2	-1	2	2	0	2	2	0	0	2	0	2	0	-1	2	0	2	2	2	0	0	0	2	0	0	2	2	0	0	0	0	2
Xgwm356	6A2	13.01	0	2	0	2	2	0	0	0	2	0	2	2	2	2	0	2	-1	0	2	0	2	2	0	0	2	0	2	2	-1	2	0	2	2	2	0	2	0	2	0	0	2	2	0	0	0	0	2
wPt-2014	6A2	25.53	0	2	0	0	2	0	0	0	2	0	2	0	2	2	0	2	2	0	2	0	2	2	0	0	2	0	2	2	2	0	0	2	2	2	0	2	2	0	0	-1	2	2	0	0	-1	0	0
Xwmc553	6A2	27.4	0	0	0	0	2	0	0	0	-1	0	2	0	-1	2	0	2	2	0	2	0	2	2	0	0	2	0	2	2	2	0	0	2	2	2	0	2	2	0	0	0	2	2	0	0	0	0	0
Xgwm570	6A2	36.51	0	2	0	0	2	0	0	2	-1	0	2	0	-1	2	0	2	2	0	2	2	2	0	0	0	2	0	2	2	2	0	0	2	2	2	0	2	2	0	0	0	2	2	0	0	0	0	0
wPt-729904	6A3	0	2	0	2	0	2	-1	2	2	2	2	2	0	2	-1	2	0	0	0	2	2	0	0	2	2	2	0	2	0	2	0	2	0	2	0	0	0	2	0	2	0	2	0	0	2	0	2	2
wPt-667562	6A3	1	2	0	2	0	2	2	2	2	2	2	2	0	2	-1	2	0	0	0	2	2	0	0	2	2	-1	0	2	0	2	0	2	0	2	0	0	0	2	0	2	0	2	0	0	2	0	2	2
wPt-734140	6A3	2.92	2	0	2	0	2	2	2	2	2	-1	2	0	2	2	2	0	0	0	2	2	2	0	2	2	2	0	2	0	2	0	2	0	2	0	0	0	2	0	2	2	2	0	0	2	0	2	2
wPt-6829	6A3	2.92	2	0	2	0	2	2	2	2	2	-1	2	-1	2	2	2	0	0	0	2	2	2	-1	2	2	2	0	2	0	2	0	2	0	2	0	0	0	2	0	2	2	2	0	0	2	0	2	2
wPt-8954	6A3	2.92	2	0	2	0	2	2	2	2	2	2	2	0	2	-1	2	0	0	0	2	2	2	0	2	2	2	0	2	0	2	0	2	0	2	-1	0	0	2	0	2	2	2	0	0	2	0	2	2
wPt-733051	6A3	4.79	2	0	2	0	2	2	2	2	2	2	2	0	2	2	2	0	0	0	2	2	0	0	2	2	2	0	2	0	2	0	2	0	2	0	0	0	2	0	2	0	2	0	0	2	0	2	2
wPt-1661	6A3	4.79	2	0	2	0	2	2	2	2	2	2	2	0	2	2	2	0	0	0	2	2	0	0	2	2	2	0	2	0	2	0	2	0	2	0	0	0	2	0	2	0	2	0	0	2	0	2	2
wPt-730629	6A3	4.79	2	0	2	0	2	2	2	2	2	2	2	0	2	2	2	0	0	0	2	2	0	0	2	2	2	0	2	0	2	0	2	0	2	0	0	0	2	0	2	0	2	0	-1	2	0	2	2
wPt-732324	6A3	4.79	2	0	2	0	2	2	2	2	2	2	2	0	2	2	2	0	0	0	2	2	0	0	2	2	2	0	2	0	2	0	2	0	2	0	0	0	2	0	2	0	2	0	0	2	0	2	2
wPt-666494	6A3	4.79	2	0	2	0	2	2	2	2	2	2	2	0	2	2	2	-1	0	0	2	2	0	0	2	2	2	0	2	0	2	0	2	0	2	0	0	0	2	0	2	0	2	0	0	2	0	2	2
tPt-3786	6A3	4.79	2	0	2	0	2	2	2	2	2	2	2	0	2	2	2	-1	0	0	2	2	0	-1	2	2	2	0	2	0	2	0	2	0	2	0	0	0	2	0	2	0	2	0	0	2	0	2	2
wPt-731524	6A3	4.79	2	0	2	0	2	2	2	2	2	2	2	0	2	2	2	0	0	0	2	2	0	0	2	2	2	0	2	0	2	0	2	0	2	0	0	0	2	0	2	0	2	0	0	2	0	2	2
wPt-741026	6A3	4.79	2	0	2	-1	2	2	2	2	2	2	2	0	2	2	2	0	0	0	2	2	0	0	2	2	-1	0	2	0	2	0	2	0	2	0	0	0	2	0	2	0	2	0	0	2	0	-1	2
wPt-8124	6A3	4.79	2	0	2	0	2	2	2	2	2	2	2	0	2	2	2	2	0	0	2	2	0	0	2	2	-1	0	2	0	2	0	2	0	2	0	0	0	2	0	2	0	2	0	0	2	0	2	2
wPt-7204	6A3	4.79	2	0	2	0	2	2	2	2	2	2	2	0	2	2	2	0	0	0	2	2	0	0	2	2	2	0	2	0	2	0	2	0	2	0	0	0	2	0	2	0	2	0	0	2	0	2	2
wPt-734345	6A3	4.79	2	0	2	0	2	2	2	2	2	-1	2	0	2	2	2	0	0	0	2	2	0	0	-1	2	2	0	2	0	2	0	2	0	2	0	0	-1	2	0	2	0	2	0	0	2	0	2	2
tPt-6661	6A3	4.79	2	0	2	0	2	2	2	2	2	2	2	0	2	2	2	0	0	0	2	2	0	0	2	2	2	0	2	0	2	0	2	0	2	0	0	0	2	0	2	0	2	0	0	2	0	2	2
wPt-4145	6A3	4.79	2	0	2	0	2	2	2	2	2	2	2	0	2	2	2	-1	0	0	2	2	0	0	2	2	2	0	2	0	2	0	2	0	2	0	0	0	2	0	2	0	2	0	0	2	0	2	2
wPt-743435	6A3	4.79	2	0	2	0	2	2	2	2	2	2	2	0	2	2	2	2	0	0	2	2	0	0	2	2	2	0	2	0	2	0	2	0	2	0	0	0	2	0	2	0	2	0	0	2	0	2	2
wPt-667607	6A3	8.65	2	0	-1	0	2	2	2	2	2	2	2	0	-1	-1	2	2	0	0	2	-1	0	0	2	2	2	0	2	0	2	0	2	0	2	0	0	0	2	0	2	0	-1	0	0	2	0	0	2
wPt-9976	6A3	8.65	2	0	-1	0	2	2	2	2	2	-1	2	0	-1	-1	2	-1	0	0	2	-1	0	0	2	2	2	0	2	0	2	0	2	0	2	0	0	0	2	0	2	0	0	0	0	2	0	0	2
wPt-7034	7A1	0	2	0	0	2	0	0	2	2	2	0	0	2	0	0	2	2	2	2	0	2	0	2	0	0	0	0	2	0	2	0	2	0	2	2	2	0	2	2	2	0	0	0	0	2	0	2	0
wPt-9207	7A1	1.8	2	0	0	2	0	0	0	2	2	0	0	2	0	0	2	0	2	2	0	2	0	2	0	0	0	0	2	0	2	0	2	0	2	2	2	0	2	2	2	0	0	0	0	2	0	2	0
wPt-9496	7A1	20.44	2	-1	0	2	0	0	-1	2	2	0	0	-1	0	0	2	0	2	2	2	2	0	2	0	0	2	0	2	0	2	2	-1	-1	0	0	2	-1	0	2	2	0	0	0	0	0	0	2	-1
wPt-4617	7A1	30.03	2	-1	0	2	0	0	-1	-1	2	0	0	-1	0	0	-1	0	2	2	2	2	0	2	0	0	2	0	0	0	-1	2	-1	-1	0	0	2	0	0	2	-1	0	0	0	0	0	0	0	-1
wPt-4051	7A2	0	2	0	2	0	0	2	2	0	0	2	2	2	0	0	2	2	-1	0	2	2	0	2	2	0	0	2	2	0	2	2	0	0	2	2	2	-1	0	2	0	0	0	2	2	2	2	0	0
wPt-3425	7A2	0.92	2	0	-1	0	0	2	2	0	0	2	2	2	0	0	2	2	2	0	2	2	0	2	2	0	0	2	2	0	2	2	0	0	2	2	2	0	0	2	0	0	0	2	2	2	2	0	0
wPt-4731	7A2	11.66	2	0	2	0	0	2	2	0	0	0	2	2	0	0	2	2	-1	0	2	-1	2	2	2	0	-1	2	2	0	2	2	0	0	2	-1	-1	0	0	0	0	0	2	0	2	2	-1	0	0
Xgwm130	7A2	45.58	0	0	2	2	0	0	2	0	0	0	2	0	0	2	2	2	0	0	2	2	2	0	0	0	0	0	2	0	2	0	0	2	2	2	2	0	0	0	0	0	2	0	2	2	2	0	0
Xbarc127	7A2	49.19	2	0	2	2	0	0	2	-1	0	0	2	0	0	2	2	2	0	0	2	2	2	0	0	0	0	0	2	0	0	0	0	2	2	2	2	0	2	2	0	0	2	0	2	2	2	0	0
wPt-1163	7A2	52.1	2	0	2	2	0	0	2	0	-1	0	2	0	0	2	2	2	0	0	2	2	2	0	0	0	0	0	2	0	-1	0	0	2	2	2	2	0	2	-1	0	2	2	2	2	2	-1	-1	0
wPt-744074	7A2	57.07	2	0	2	2	-1	0	2	0	0	0	2	0	0	2	2	-1	0	0	2	2	2	0	0	0	0	0	2	0	2	0	2	2	2	2	2	0	2	2	0	2	2	2	2	2	-1	2	0
xcfa2257	7A3	0	2	2	2	0	0	-1	0	0	2	2	0	2	0	2	0	2	2	0	0	0	0	2	2	0	2	2	2	2	0	0	0	0	0	0	2	0	0	0	2	0	2	0	2	2	0	2	0
wPt-0551	7A3	13.14	0	2	2	0	0	2	2	0	2	2	0	2	0	2	0	2	2	0	0	0	0	2	2	0	0	2	2	0	0	0	0	0	0	0	2	0	0	0	2	0	2	0	2	2	0	2	0
wPt-7763	7A3	13.14	0	2	2	0	0	2	2	0	2	2	0	2	0	2	0	2	-1	0	0	0	0	2	2	0	0	2	-1	0	0	0	0	0	0	0	2	0	0	0	2	0	2	0	2	2	0	2	0
wPt-7947	7A3	14.04	0	2	2	0	0	2	0	0	2	-1	0	2	0	2	0	2	0	0	0	0	0	2	2	0	0	2	2	0	0	0	0	0	0	0	2	0	0	0	2	0	2	0	2	2	0	2	0
wPt-2501	7A3	14.04	0	2	2	0	0	2	0	0	2	2	0	2	0	2	0	2	0	0	0	0	0	2	2	0	0	2	2	0	0	0	0	0	0	0	2	0	0	0	2	0	2	0	2	2	0	2	0
wPt-9813	7A3	14.04	0	2	2	0	0	2	0	0	2	2	0	2	0	2	0	2	0	0	0	0	0	2	2	0	0	2	2	0	0	0	0	0	0	0	2	0	0	0	2	0	2	0	2	2	0	2	0
wPt-0494	7A3	14.04	0	2	2	0	0	2	0	0	2	2	0	2	0	2	0	2	0	0	0	0	0	2	2	0	0	2	2	0	0	0	0	0	0	0	2	0	0	0	2	0	2	0	2	2	0	2	0
wPt-1601	7A3	17.59	0	2	2	0	0	2	0	0	2	2	0	2	0	2	0	2	0	0	0	0	0	2	2	0	2	0	2	0	0	0	0	0	0	0	2	0	0	0	2	0	2	0	2	2	0	2	0
wPt-3004	7A3	23.11	0	2	2	0	0	2	2	0	2	2	0	2	0	2	0	2	-1	0	0	0	0	2	2	0	2	0	2	0	0	0	2	0	0	0	2	0	0	0	2	0	2	0	2	2	0	2	0
wPt-744897	7A3	26.82	0	2	2	0	0	2	2	0	-1	2	0	2	0	2	0	2	-1	0	0	0	0	2	2	0	2	2	2	0	0	2	2	0	0	2	2	0	0	0	2	0	2	0	2	2	0	2	0
wPt-1976	7A3	30.43	0	0	2	0	0	2	2	0	2	2	2	2	0	2	0	2	-1	0	0	0	0	2	2	0	2	2	2	0	0	2	2	0	0	2	2	0	0	0	2	0	0	0	2	2	0	2	0
wPt-4489	7A3	30.43	0	0	-1	0	0	2	2	0	2	2	2	2	0	2	0	2	2	0	0	0	0	2	2	0	2	2	-1	0	0	2	2	0	0	2	-1	0	-1	0	-1	0	0	0	2	2	0	2	0
Xwmc346	7A3	33.24	0	0	-1	0	0	2	2	0	2	2	2	2	0	2	0	2	2	0	0	0	0	2	2	0	2	2	2	0	0	2	2	0	0	2	2	0	-1	0	2	0	0	0	2	2	0	2	0
wPt-2751	1B	0	0	2	0	0	0	2	2	2	0	0	2	2	0	0	2	2	0	0	2	0	0	0	0	2	0	0	0	2	0	2	0	2	0	2	0	0	0	2	0	2	2	0	0	2	0	0	2
wPt-0308	1B	0	0	2	0	0	0	2	2	2	0	0	2	2	0	0	2	2	0	0	2	0	0	0	0	2	0	0	0	2	0	2	0	2	0	2	0	0	0	2	0	2	2	0	0	2	0	0	2
wPt-9524	1B	0	0	2	0	0	0	2	2	2	0	0	2	2	0	-1	2	2	0	0	2	0	0	0	0	2	0	0	0	2	0	2	0	2	0	2	0	0	0	2	0	2	2	0	0	2	0	0	2
wPt-7094	1B	1.8	0	2	0	0	0	2	2	2	0	0	2	2	0	0	2	2	0	0	2	0	0	0	0	2	0	0	0	2	0	2	0	2	0	2	0	0	0	2	0	0	2	0	0	2	0	0	2
wPt-668076	1B	1.8	0	2	0	0	0	2	2	2	0	0	2	2	0	0	2	2	0	0	2	0	0	0	0	2	0	0	0	2	0	2	0	2	0	2	0	0	0	2	0	0	2	0	0	2	0	0	2
wPt-2395	1B	1.8	0	2	0	0	0	2	2	2	-1	0	2	2	0	0	2	2	0	0	2	0	0	0	0	2	0	0	0	2	0	2	0	2	0	2	0	0	0	2	0	0	2	0	0	2	0	0	2
wPt-6370	1B	1.8	0	2	0	0	0	2	2	2	0	0	2	2	0	0	2	2	0	0	2	0	0	0	0	2	0	0	0	2	0	2	0	2	0	2	0	0	0	2	0	0	2	0	0	2	0	0	2
wPt-2988	1B	1.8	0	2	0	0	0	2	2	2	0	0	2	2	0	0	2	2	0	0	2	0	0	-1	0	2	0	0	0	2	0	2	0	2	0	2	0	0	0	2	0	0	2	0	0	2	0	0	2
wPt-8267	1B	1.8	0	2	0	0	0	2	2	2	0	0	2	2	0	0	2	2	0	0	2	0	0	0	0	2	0	0	0	2	0	2	0	2	0	2	0	0	0	2	0	0	2	0	0	2	0	0	2
wPt-1568	1B	2.77	0	2	-1	0	0	2	2	2	0	0	2	2	0	0	2	2	-1	0	2	0	0	-1	0	2	-1	0	-1	2	0	2	0	2	0	2	0	-1	0	2	0	0	2	0	-1	2	2	0	2
wPt-9605	1B	3.75	0	2	0	0	0	2	2	2	0	0	2	2	0	0	2	2	-1	0	2	0	0	0	0	2	0	0	0	2	0	2	0	2	0	2	0	0	0	2	0	0	2	0	0	2	0	0	2
wPt-7259	1B	3.75	0	2	0	0	0	2	2	2	0	0	2	2	0	0	2	2	2	0	2	0	-1	-1	-1	2	0	0	0	2	0	2	0	2	0	2	0	0	0	2	0	0	2	0	0	2	0	0	2
wPt-3477	1B	3.75	0	2	-1	0	0	2	2	2	-1	-1	2	2	-1	0	2	2	-1	0	2	0	-1	0	0	2	0	0	0	2	0	2	0	2	0	2	0	0	0	2	0	0	2	0	0	2	0	0	2
wPt-0655	1B	18.61	0	2	0	0	0	0	-1	2	0	2	0	2	-1	0	2	-1	0	0	2	0	0	0	2	0	0	0	0	2	0	2	0	2	0	0	0	0	0	2	0	0	2	0	0	-1	0	0	2
wPt-4366	1B	19.56	0	2	0	0	0	0	2	2	0	2	0	2	2	0	2	2	0	0	2	0	0	0	2	0	0	0	0	2	0	2	0	2	0	0	2	0	0	2	0	-1	2	0	0	2	0	0	2
tPt-5675	1B	19.56	0	2	0	0	0	0	2	2	0	2	0	2	2	0	2	2	0	0	2	0	0	0	2	0	0	0	0	2	0	2	0	2	0	0	2	0	0	2	0	0	2	0	0	2	0	0	2
wPt-3176	1B	19.56	0	2	0	0	0	0	2	2	0	2	0	2	2	0	2	2	0	0	2	0	0	0	2	0	0	0	0	2	0	2	0	2	0	0	2	0	0	2	0	-1	2	0	0	2	0	0	2
wPt-7460	1B	30.25	0	2	2	0	0	0	2	2	-1	2	0	2	2	0	2	2	0	0	2	0	0	2	2	0	-1	0	0	2	0	2	-1	2	-1	0	2	0	0	2	0	2	-1	0	0	2	-1	-1	2
wPt-1911	1B	31.36	0	2	2	-1	0	0	2	2	0	2	0	2	2	0	2	2	0	0	2	-1	0	2	2	0	0	-1	0	2	0	2	0	2	0	0	2	0	0	2	0	2	0	-1	0	2	0	0	2
wPt-7833	1B	32.39	0	2	-1	0	0	0	0	2	0	2	0	2	2	0	-1	-1	0	0	-1	0	0	2	-1	0	0	0	0	2	0	2	0	2	0	0	-1	0	0	2	0	2	0	0	0	2	0	0	2
wPt-2019	1B	38.24	0	2	2	0	0	0	-1	2	0	2	0	2	2	0	2	-1	0	0	2	0	0	2	2	0	0	0	0	2	0	2	0	2	0	0	2	0	0	2	0	2	0	0	0	2	0	0	2
wPt-742017	1B	38.24	0	2	2	-1	0	0	-1	2	0	-1	0	2	2	0	2	-1	0	0	2	0	0	2	2	0	0	0	0	2	0	2	0	2	0	0	-1	0	0	2	0	2	0	0	-1	2	0	0	2
Xwmc406	1B	40.71	-1	-1	-1	0	0	0	2	-1	0	2	0	2	2	0	2	2	0	0	2	0	-1	2	2	-1	-1	-1	-1	2	0	2	0	2	0	0	2	0	-1	2	0	2	0	2	0	2	0	0	2
wPt-3819	1B	43.01	0	2	2	0	0	0	2	2	-1	2	0	2	2	0	2	2	0	0	2	0	0	2	-1	0	0	0	0	2	0	2	0	2	0	0	2	0	0	2	0	2	0	2	0	2	2	0	2
wPt-2597	1B	43.01	0	2	2	0	0	0	2	2	0	2	0	2	2	0	2	2	0	0	2	0	0	2	2	0	0	0	0	2	0	2	0	2	0	0	2	0	0	2	0	-1	0	2	0	2	2	0	2
wPt-5899	1B	44.88	0	2	2	0	0	0	-1	2	0	2	0	2	2	0	2	0	0	0	2	0	0	2	2	0	0	0	0	2	0	2	0	2	0	0	2	-1	0	2	0	2	0	2	0	2	2	0	2
wPt-2744	1B	46.72	0	2	2	0	0	0	0	2	0	2	0	2	2	0	2	0	0	0	2	0	0	2	2	0	0	0	0	2	0	2	0	2	0	0	2	0	0	2	0	2	0	2	0	2	2	0	2
wPt-1684	1B	46.72	0	2	2	0	0	0	-1	2	0	2	0	2	2	0	2	0	0	0	2	0	0	2	2	0	0	0	0	2	0	2	0	2	0	0	2	0	0	2	0	2	0	2	0	2	2	0	2
wPt-1637	1B	46.72	0	2	2	0	0	0	2	2	0	2	0	2	2	0	2	0	0	0	2	0	0	2	2	0	0	0	0	2	0	2	0	2	0	0	2	0	0	2	0	2	0	2	0	2	2	0	2
wPt-7242	1B	47.64	0	2	2	0	0	0	0	2	0	2	0	2	2	0	2	0	0	0	2	0	0	2	2	0	0	0	0	2	0	2	0	2	0	0	2	0	0	2	0	2	0	2	0	2	2	0	2
wPt-5562	1B	47.64	0	2	2	0	0	0	0	2	0	2	0	2	2	0	2	0	0	0	2	0	0	2	2	0	0	0	0	2	0	2	0	2	0	0	2	0	0	2	0	2	0	2	0	2	2	0	2
wPt-5385	1B	47.64	0	2	2	0	0	0	0	2	0	2	0	2	2	0	2	-1	0	0	2	0	0	2	2	0	0	0	0	2	0	2	0	2	0	0	2	0	0	2	0	2	0	2	0	2	2	0	2
Xgwm273	1B	52.46	0	0	2	0	0	0	0	2	0	2	0	2	2	0	2	2	0	0	-1	0	0	2	2	0	2	0	0	2	0	2	0	2	0	0	2	0	0	2	0	2	0	0	0	2	0	0	2
Xgwm11	1B	54.52	0	0	2	0	0	0	2	2	0	2	0	2	2	0	2	2	0	0	2	0	0	2	2	-1	-1	0	0	2	0	2	-1	-1	0	0	2	0	0	2	0	-1	0	0	-1	2	0	0	2
Xbarc137	1B	54.52	0	0	2	0	0	0	2	2	0	2	0	2	2	0	2	2	0	0	2	0	0	2	2	0	2	0	0	2	0	2	0	2	0	0	2	0	0	2	0	2	0	0	0	2	0	0	2
wPt-3266	1B	58.13	0	0	2	0	0	0	2	2	0	2	0	2	2	0	2	2	0	0	2	0	0	2	2	0	2	0	2	2	0	2	0	2	0	0	2	0	0	2	0	2	0	2	0	2	2	0	2
wPt-5246	1B	58.13	0	0	2	0	0	0	2	2	0	2	0	2	2	0	2	2	0	0	2	0	0	2	2	0	2	0	2	2	0	2	0	2	0	0	2	0	0	2	0	2	0	2	0	2	2	0	2
wPt-9973	1B	59.08	0	0	2	0	0	0	2	2	0	2	0	2	2	0	2	0	0	0	2	0	0	-1	2	0	2	0	2	2	0	2	0	2	0	0	2	0	0	2	0	2	0	2	0	2	2	0	2
wPt-4728	1B	60.01	0	0	2	0	0	0	-1	2	0	2	0	2	2	0	2	0	0	0	2	0	0	2	2	0	2	0	0	2	0	2	0	2	0	0	2	0	0	2	0	2	0	2	0	2	2	0	2
wPt-8168	1B	72.17	2	0	2	0	2	0	-1	2	0	2	2	2	2	0	0	0	0	0	2	0	0	2	2	0	2	0	0	2	0	2	0	2	2	2	2	0	0	2	0	2	0	2	2	0	2	0	2
Xbarc302	1B	74.95	2	2	2	0	2	0	2	2	0	2	2	2	2	0	0	-1	0	0	2	2	0	2	2	0	2	0	0	2	0	0	0	2	2	2	2	0	0	2	0	2	0	2	2	0	-1	0	2
wPt-7273	1B	76.79	2	2	2	0	2	0	-1	2	0	2	2	2	2	0	0	0	0	0	2	2	0	2	2	0	2	0	0	2	0	0	0	2	2	2	2	0	0	2	0	2	2	2	2	0	2	0	2
wPt-3566	1B	87.88	0	2	2	2	2	0	-1	2	0	2	0	2	2	0	0	0	0	2	2	2	0	0	0	0	2	0	0	2	0	2	0	2	2	2	2	0	0	2	2	2	2	2	2	0	2	0	0
wPt-5485	1B	87.88	0	2	2	2	2	0	-1	2	0	2	0	2	2	0	0	0	-1	2	2	2	0	0	0	0	2	0	0	2	0	2	0	2	2	2	2	0	0	2	2	2	2	2	2	0	2	0	0
Xbarc61	1B	103.7	0	2	2	2	2	0	2	2	0	2	0	2	2	0	0	2	0	2	0	0	0	0	0	2	2	0	0	2	0	2	0	0	2	0	2	0	0	2	2	2	2	2	2	0	0	0	2
Glu-B1	1B	104.62	0	2	2	2	2	0	2	2	0	2	0	2	-1	0	-1	2	2	-1	0	0	0	0	0	2	2	0	0	2	0	2	0	0	2	0	2	0	0	2	2	2	2	2	2	0	0	0	2
wPt-8280	1B	110.36	0	2	2	0	2	0	2	2	0	2	0	2	2	0	0	-1	2	2	0	0	0	0	0	2	2	0	0	2	0	2	0	2	2	0	2	0	0	2	2	0	2	2	2	0	2	0	2
wPt-3227	1B	114.21	0	2	2	0	2	0	0	2	-1	2	0	2	2	0	0	0	-1	2	2	0	0	0	0	2	2	0	-1	2	0	2	0	2	2	0	2	0	0	2	2	0	2	2	2	0	2	0	2
wPt-5061	1B	150.67	2	0	2	0	2	0	0	2	0	0	0	2	2	2	2	2	2	2	2	0	2	0	0	2	2	2	0	2	0	2	2	2	2	0	0	0	2	2	0	0	2	2	2	0	2	0	0
wPt-5034	1B	150.67	2	0	2	0	2	0	0	2	0	0	0	2	2	2	2	2	2	2	2	0	2	0	0	2	2	2	0	2	0	2	2	2	2	0	0	0	2	2	0	0	2	2	2	0	2	0	0
Xbarc81	1B	169.24	2	2	2	0	2	0	0	2	0	2	0	2	2	0	2	2	0	2	2	0	2	0	0	2	2	2	0	2	0	2	2	2	2	0	0	0	2	2	2	0	2	2	2	0	2	0	0
Xgwm153	1B	187.43	2	2	2	0	2	0	0	2	0	2	0	2	2	0	2	2	0	2	2	0	2	0	0	2	2	2	0	2	0	2	2	2	2	0	0	0	2	2	2	0	2	2	2	0	2	0	0
wPt-5934	2B	0	2	0	0	0	2	0	-1	2	-1	2	2	2	0	2	2	0	0	0	2	0	2	-1	2	0	2	2	2	2	2	2	2	0	2	2	2	2	0	2	0	2	0	0	2	2	0	2	2
wPt-5195	2B	0	2	0	0	0	2	0	0	2	0	2	2	2	0	2	2	0	0	0	2	0	2	0	2	0	2	2	2	2	2	2	2	0	2	2	2	2	0	2	0	2	0	0	2	2	0	2	2
wPt-7312	2B	0	2	0	0	0	2	0	0	2	0	2	2	2	0	2	2	0	0	0	2	0	2	0	2	0	2	2	2	2	2	2	2	0	2	2	2	2	0	2	0	2	0	0	2	2	0	2	2
wPt-667472	2B	0	2	0	0	0	2	0	0	2	-1	2	2	2	-1	2	2	0	0	0	2	0	2	0	2	-1	2	2	2	2	2	2	2	0	2	2	2	2	-1	2	0	2	0	0	2	2	0	2	2
wPt-8424	2B	0	2	0	0	0	2	0	0	2	0	2	2	2	0	2	2	0	0	0	2	0	2	0	2	0	2	2	2	2	2	2	2	0	2	2	2	2	0	2	0	2	0	0	2	2	0	2	2
wPt-8263	2B	0	2	0	0	0	2	0	0	2	0	2	2	2	0	2	2	0	0	0	2	0	2	0	2	0	2	2	2	2	2	2	2	0	2	2	2	2	0	2	0	2	0	0	2	2	0	2	2
wPt-9230	2B	0	2	0	0	0	2	0	0	2	0	2	2	2	0	2	2	0	0	0	2	0	2	0	2	0	2	2	2	2	2	2	2	0	2	2	2	2	0	2	0	2	0	0	2	2	-1	2	2
wPt-3390	2B	0	2	0	0	0	2	0	0	2	0	2	2	2	0	2	2	0	0	0	-1	0	2	0	2	0	2	2	2	2	2	2	2	0	2	-1	2	2	0	2	0	2	0	0	-1	2	0	2	2
wPt-7672	2B	0	2	0	0	0	2	0	0	2	0	2	2	2	0	2	2	0	0	0	2	0	2	0	2	0	2	2	2	2	2	2	2	0	2	-1	2	2	0	2	0	2	0	0	2	2	0	2	2
wPt-6970	2B	0	2	0	0	0	2	0	-1	2	0	2	2	2	-1	2	2	0	0	0	2	0	2	-1	2	0	-1	2	2	2	2	2	2	0	2	2	2	2	-1	2	0	2	0	0	2	2	0	2	2
wPt-6627	2B	0	2	0	0	0	2	0	0	2	0	2	2	2	0	2	2	0	0	0	2	0	2	0	2	0	2	2	2	2	2	2	2	0	2	2	2	2	0	2	0	2	0	0	2	2	0	2	2
wPt-7497	2B	0	2	0	0	0	2	0	0	2	0	2	2	2	0	2	2	0	0	0	-1	0	2	0	2	0	2	2	2	2	2	2	2	0	2	2	2	2	0	2	0	2	0	0	-1	2	0	2	2
wPt-4527	2B	15.15	2	0	0	0	2	0	0	2	0	2	2	2	0	0	2	0	0	0	2	0	2	0	-1	0	2	2	2	2	2	2	2	0	0	2	0	2	0	2	0	2	0	0	2	2	0	2	2
wPt-6932	2B	41.06	0	0	0	2	2	0	0	2	0	2	2	0	0	0	2	2	-1	0	2	0	0	2	2	0	0	2	2	2	2	0	2	2	0	0	0	2	2	2	0	0	0	0	0	0	0	0	2
wPt-7158	2B	41.98	0	0	0	2	2	0	0	2	0	2	2	0	0	0	2	2	-1	0	2	0	0	2	2	0	0	2	2	2	2	0	2	2	-1	0	0	2	2	2	0	0	0	0	0	0	-1	0	2
wPt-3561	2B	41.98	0	0	0	2	2	0	0	2	0	2	2	0	0	0	2	2	2	0	2	0	0	2	2	0	0	2	2	2	2	0	2	2	0	0	0	2	2	2	0	0	0	0	0	0	0	0	2
wPt-1064	2B	48.44	0	0	0	2	0	0	0	2	0	2	2	0	2	0	2	2	2	0	2	0	0	2	2	0	0	2	2	2	2	0	0	2	0	0	0	2	2	2	0	0	0	0	0	0	0	0	2
wPt-744324	2B	62.1	0	2	0	0	0	0	-1	2	0	2	2	0	2	2	2	2	-1	0	2	0	-1	-1	0	0	0	2	2	2	0	0	0	2	0	2	0	0	2	2	2	0	0	0	0	0	0	0	2
Xwmc592	2B	70.84	-1	2	0	0	0	2	2	2	0	2	2	0	2	2	2	0	2	2	2	0	0	2	0	0	0	2	2	2	0	0	0	2	0	2	0	0	2	-1	2	2	0	0	0	0	2	0	2
Xgwm120	2B	85.39	0	2	0	0	0	2	-1	2	2	2	0	0	2	2	2	0	-1	2	2	0	2	2	0	0	0	2	2	2	0	2	0	2	0	0	0	0	2	2	0	2	0	0	0	0	2	0	0
wPt-1140	2B	89.07	0	2	0	0	0	2	2	2	2	2	0	0	2	2	2	-1	2	2	2	0	2	2	0	0	0	2	2	2	0	2	0	2	0	0	0	0	2	2	0	2	0	0	0	0	0	0	0
wPt-0094	2B	93.67	0	2	2	0	0	2	-1	2	2	2	0	0	2	2	2	0	2	2	2	0	2	2	0	0	0	2	2	2	2	2	0	2	0	0	0	2	2	2	0	2	0	0	0	0	0	0	0
wPt-2430	2B	94.6	0	2	2	0	0	2	2	2	2	2	0	0	2	2	2	0	2	2	2	0	2	2	0	0	0	2	2	2	2	2	0	2	0	0	0	-1	2	2	0	2	0	0	0	0	0	0	0
wPt-0189	2B	95.5	0	0	2	0	0	2	2	2	2	2	0	0	2	2	2	0	2	2	2	0	2	2	0	0	0	2	2	2	2	2	0	2	0	0	0	2	2	2	0	2	0	0	0	0	0	0	0
wPt-1294	2B	95.5	0	0	2	0	0	2	2	2	2	2	0	0	2	2	2	0	2	2	2	0	2	2	0	0	0	2	2	2	2	2	0	2	0	0	0	2	2	2	0	2	0	0	0	0	0	0	0
wPt-9654	2B	95.5	0	0	2	0	0	2	2	2	2	2	0	0	2	2	2	0	2	2	2	0	2	2	0	0	0	2	2	2	2	2	0	2	0	0	0	2	2	2	0	2	0	0	0	0	0	0	0
wPt-8340	2B	95.5	0	0	2	0	0	2	-1	2	2	2	0	0	2	2	2	0	2	2	2	0	2	2	0	0	0	2	2	2	2	2	0	2	0	0	0	2	2	2	0	2	0	0	0	0	0	0	0
wPt-3132	2B	96.41	0	0	2	0	0	2	0	2	2	2	0	0	2	2	2	0	-1	2	2	0	2	2	0	0	0	2	2	2	2	2	0	2	0	0	0	2	2	2	0	2	0	0	0	0	-1	0	0
wPt-665645	2B	99.27	0	0	2	0	0	2	-1	2	2	2	0	0	2	2	2	0	-1	2	2	0	2	2	0	0	0	2	2	2	2	2	0	-1	0	0	0	2	2	2	0	2	0	0	0	0	0	0	0
wPt-0510	2B	122.44	0	0	2	0	0	2	-1	2	2	2	0	0	0	2	2	0	0	0	0	0	0	0	0	0	2	2	2	2	-1	2	0	2	0	0	0	-1	-1	2	0	2	2	0	0	0	0	0	2
wPt-5128	2B	123.42	0	0	2	0	0	2	0	2	2	2	0	0	0	2	2	0	0	0	0	0	0	0	0	0	2	2	2	2	2	2	0	2	0	0	0	2	2	2	0	2	2	0	0	0	0	0	2
wPt-9190	2B	125.31	0	0	2	0	0	2	0	2	2	2	0	0	0	2	2	0	0	0	0	0	0	0	0	0	2	2	2	0	2	2	0	2	0	0	0	2	2	2	0	-1	2	0	0	0	0	0	2
wPt-8134	2B	130.89	0	0	2	0	0	2	0	2	2	2	0	0	0	2	2	0	0	0	0	0	0	-1	0	0	2	2	2	0	0	2	0	2	0	0	0	0	2	2	2	0	2	0	2	0	0	0	2
wPt-7350	2B	130.89	0	0	2	0	0	2	0	2	2	2	0	0	0	2	2	0	-1	0	0	0	0	0	0	0	2	2	2	0	0	2	0	2	0	0	0	0	2	2	2	0	2	0	2	0	0	-1	2
wPt-9336	2B	130.89	0	0	2	0	0	2	0	2	2	2	-1	0	0	2	2	0	-1	0	0	0	0	0	0	0	2	2	2	0	0	2	0	2	0	0	0	0	2	2	2	0	2	0	2	0	0	0	2
wPt-744808	2B	131.84	0	0	2	0	0	2	-1	2	2	2	0	0	0	2	2	0	0	0	0	0	0	0	0	0	2	2	2	0	0	2	0	2	0	0	0	0	2	2	2	2	2	0	2	0	0	0	2
tPt-4248	2B	137.13	0	0	-1	0	0	2	0	-1	2	-1	0	0	0	-1	-1	0	0	0	0	0	0	0	0	0	0	-1	2	0	0	2	0	2	0	0	0	0	2	-1	-1	-1	0	0	2	0	0	0	-1
wPt-2929	2B	163.55	0	0	2	0	2	2	-1	2	2	2	0	0	0	2	0	0	0	0	0	2	0	0	0	0	0	2	0	0	0	2	0	2	2	0	0	2	2	2	-1	0	0	2	-1	0	0	0	2
wPt-2502	2B	164.48	0	0	2	0	2	2	-1	2	2	2	0	0	0	2	0	0	0	0	0	2	0	0	0	0	0	2	0	0	0	2	0	2	2	0	0	2	2	2	2	0	0	2	2	0	2	0	2
wPt-4426	2B	164.48	0	0	2	0	2	2	2	2	2	2	0	0	0	2	0	0	0	0	0	2	-1	0	0	0	0	2	-1	0	0	2	0	2	2	-1	-1	2	2	2	2	0	0	2	-1	0	2	0	2
Xwmc317	2B	167.51	0	-1	2	0	2	2	2	2	2	2	0	0	0	2	0	0	0	0	0	2	0	0	0	0	0	2	0	0	0	2	0	2	2	0	0	2	2	2	2	0	0	2	2	0	-1	0	2
wPt-2724	2B	169.33	0	0	2	0	2	2	2	2	2	2	0	0	0	2	0	0	0	0	0	2	0	0	0	0	0	2	0	0	0	2	0	2	2	0	0	2	2	2	2	0	0	2	2	0	2	0	2
wPt-8916	2B	169.33	0	0	2	0	2	2	2	2	2	2	0	0	0	2	0	0	0	0	0	2	0	0	0	0	0	2	0	0	0	2	0	2	2	0	0	2	2	2	2	0	0	2	2	0	2	0	2
wPt-6643	2B	169.33	0	0	2	0	2	2	2	2	2	2	0	0	0	2	0	0	0	0	0	2	0	0	0	0	0	2	0	0	0	2	0	2	2	0	0	2	2	2	2	0	0	2	2	0	2	0	2
rPt-6122	2B	170.22	0	0	2	0	2	2	2	2	2	2	0	0	0	2	0	0	0	0	0	2	0	0	0	0	0	2	0	0	0	2	0	2	2	0	0	2	2	2	2	0	0	2	2	0	2	0	2
wPt-2274	2B	171.11	0	0	2	0	2	2	2	2	2	2	0	0	0	2	0	0	0	0	0	2	0	0	0	0	0	2	0	0	0	2	0	2	2	0	0	2	2	2	2	0	0	2	2	0	2	0	2
wPt-2135	2B	171.11	0	0	2	0	2	2	2	2	2	2	0	0	0	2	0	0	0	0	0	2	0	0	0	0	0	2	0	0	0	2	0	2	2	0	0	2	2	2	2	0	0	2	2	0	2	0	2
wPt-3378	2B	171.11	0	0	2	0	2	2	2	2	2	2	-1	0	0	2	0	0	0	0	0	2	0	0	-1	0	0	2	0	0	0	2	0	2	2	-1	0	2	2	2	2	0	0	2	2	0	2	0	2
wPt-0049	2B	173.79	0	0	2	0	2	2	2	2	2	2	0	0	0	2	0	0	0	0	0	2	0	0	0	0	0	2	0	0	0	2	0	2	2	0	0	2	2	2	0	0	0	2	2	0	2	0	2
rPt-9073	2B	180.25	0	0	2	0	2	2	2	0	2	0	0	0	0	2	0	0	0	0	0	2	0	0	0	0	0	2	0	0	0	2	0	2	2	0	0	0	2	2	0	0	0	2	2	0	2	0	2
wPt-733641	2B	180.25	0	0	2	-1	2	2	2	0	2	0	0	0	0	2	0	0	0	0	0	2	0	0	0	0	0	2	0	0	0	-1	0	2	-1	0	0	0	-1	2	0	0	0	2	2	0	2	0	2
wPt-5736	2B	181.2	0	0	2	0	2	2	2	0	2	0	0	0	0	2	0	0	0	0	0	2	0	0	0	0	0	2	0	0	0	2	0	2	2	0	0	0	2	2	0	0	0	2	2	0	2	0	2
wPt-2425	2B	181.2	0	0	2	0	2	2	2	0	2	0	0	0	0	2	0	0	0	0	0	2	0	0	0	0	0	2	0	0	0	2	0	2	2	0	0	0	2	2	0	0	0	2	2	0	2	0	2
wPt-4368	2B	181.2	0	0	2	0	2	2	2	0	2	0	0	0	0	2	0	0	0	0	0	2	0	0	0	0	0	2	0	0	0	2	0	2	2	0	0	0	2	2	0	0	0	2	2	0	-1	0	-1
wPt-0891	2B	191	0	0	0	0	-1	2	-1	-1	2	0	0	0	0	0	0	0	0	0	0	-1	0	0	0	0	0	2	0	0	0	0	0	-1	0	0	0	0	2	2	-1	0	0	2	2	0	2	0	0
wPt-2214	2B	208.73	0	0	0	0	2	2	2	0	2	0	0	2	0	0	0	0	0	0	0	2	0	0	0	0	0	0	0	0	0	0	0	2	0	0	0	0	0	2	0	0	-1	0	2	0	0	0	0
wPt-9625	2B	224.37	0	2	0	0	2	2	2	0	2	2	0	2	0	0	0	0	0	0	0	2	2	2	2	0	-1	0	2	0	2	0	-1	2	-1	0	0	0	0	2	0	2	2	0	2	-1	0	-1	0
wPt-6209	2B	227.26	0	2	0	0	2	-1	2	0	2	2	0	2	0	0	2	0	0	2	0	2	2	2	2	0	0	0	2	0	2	0	0	2	0	2	0	0	0	2	0	2	2	0	2	0	0	0	0
Xgwm251	2B	233.89	0	2	0	0	2	2	2	0	2	2	0	2	0	0	2	2	0	2	0	2	2	2	-1	0	0	-1	2	0	0	0	0	2	0	2	0	0	0	2	0	2	-1	0	2	0	0	0	0
wPt-3101	2B	242.3	0	2	-1	0	2	2	2	0	0	2	0	2	0	0	2	2	-1	2	0	2	2	2	2	0	-1	-1	2	0	-1	2	0	2	0	0	0	0	-1	2	-1	2	-1	0	2	0	0	2	0
wPt-9393	2B	263.48	2	0	0	0	0	2	2	0	0	2	2	2	0	0	2	0	0	2	0	0	2	2	2	0	0	2	0	0	0	2	0	0	-1	0	0	2	2	2	0	2	2	0	2	0	0	2	0
tPt-5519	2B	263.48	2	0	0	0	0	2	2	0	0	2	2	2	0	0	2	0	0	2	0	0	2	2	2	0	0	2	0	0	0	2	0	0	-1	0	0	2	2	2	0	2	2	0	2	0	0	2	0
Xgwm389	3B1	0	0	0	0	2	0	0	0	2	2	0	2	2	2	0	0	0	2	2	0	0	0	2	0	0	0	0	2	0	0	2	2	2	0	2	0	2	0	0	2	2	0	2	0	2	0	0	2
wPt-7225	3B1	22.05	0	0	0	2	0	0	0	2	2	0	2	2	2	0	0	0	2	2	0	0	0	2	0	0	0	0	2	0	0	2	2	2	0	2	0	2	0	0	2	0	0	2	0	2	2	0	2
wPt-1620	3B1	22.05	0	0	0	2	0	0	0	2	2	0	2	2	2	0	0	0	2	2	0	0	0	2	0	0	0	0	2	0	0	2	2	2	0	2	0	2	0	0	2	0	-1	2	0	2	2	0	2
wPt-7984	3B1	25.76	0	0	2	2	0	0	0	2	2	0	2	2	2	0	0	2	2	2	0	0	0	2	0	0	0	0	2	0	0	2	2	2	0	2	0	2	0	0	2	2	0	2	0	2	2	0	2
wPt-1484	3B1	26.67	0	0	2	2	0	0	0	2	2	0	2	2	2	0	0	2	2	2	0	0	-1	2	0	0	0	0	-1	0	0	2	2	2	0	2	0	2	2	0	2	2	0	2	0	2	2	0	2
wPt-10972	3B1	26.67	0	0	2	2	0	0	0	2	2	0	2	2	2	0	0	2	2	2	0	-1	0	2	0	0	0	0	2	0	0	2	2	2	0	2	0	2	2	0	2	2	0	2	0	2	2	0	2
wPt-744251	3B1	26.67	0	0	2	2	0	0	0	2	2	0	2	2	2	0	0	2	2	2	0	0	0	2	0	0	0	0	-1	0	0	2	2	2	0	2	0	-1	2	0	2	2	0	2	0	2	2	0	2
wPt-7961	3B1	31.59	0	0	2	2	0	0	0	2	-1	0	2	2	2	0	0	-1	2	2	0	0	0	2	0	0	0	2	0	0	0	2	2	2	0	2	-1	2	2	0	2	0	0	2	0	2	2	0	2
wPt-740730	3B1	36.26	0	0	-1	-1	0	0	0	-1	2	0	-1	2	0	0	0	-1	-1	2	0	0	0	0	0	0	0	2	-1	0	0	2	-1	2	0	-1	-1	-1	-1	0	0	0	0	2	0	2	-1	0	0
tPt-1079	3B1	37.43	0	0	2	2	0	0	0	2	2	0	-1	2	0	0	0	2	0	2	0	0	0	-1	0	0	0	2	2	0	0	2	2	2	0	2	-1	2	-1	0	0	2	0	2	0	2	-1	0	-1
wPt-5511	3B1	37.43	0	0	-1	2	0	0	0	2	-1	0	-1	2	0	0	0	2	-1	2	0	0	0	-1	0	0	0	2	-1	0	0	2	2	2	0	2	-1	2	-1	0	-1	2	0	2	0	2	-1	0	-1
rPt-4097	3B1	37.43	0	0	2	2	0	0	0	2	2	0	-1	2	-1	0	0	-1	-1	2	0	0	0	-1	0	0	0	2	-1	0	0	2	2	2	0	2	-1	2	2	0	-1	2	0	2	0	2	-1	0	-1
wPt-667640	3B1	37.43	0	0	2	2	0	0	0	2	2	0	2	2	2	0	0	2	2	2	0	0	0	2	0	0	0	2	2	0	0	2	2	2	0	2	2	-1	2	0	-1	2	0	2	-1	2	2	0	-1
wPt-2426	3B1	38.42	0	0	2	2	0	0	0	2	2	0	2	2	2	0	0	2	2	2	0	0	0	2	0	0	0	2	2	0	0	0	2	2	0	2	2	2	2	0	2	2	0	2	0	2	2	0	2
wPt-3921	3B1	38.42	0	0	2	2	0	0	0	2	2	0	2	2	2	0	0	2	2	2	0	0	0	2	0	0	0	2	2	0	0	0	2	2	0	2	2	2	2	0	2	2	0	2	0	2	2	0	2
wPt-1516	3B1	39.33	0	0	2	2	0	0	0	2	2	0	2	2	2	0	0	0	2	2	0	0	0	2	0	0	0	2	2	0	0	0	2	2	0	2	2	2	2	0	2	-1	0	2	0	2	2	0	2
wPt-2557	3B1	40.24	0	0	2	2	0	0	0	2	2	0	2	2	2	0	0	0	2	2	0	0	0	2	0	0	2	2	2	0	0	0	2	2	0	2	2	2	2	0	2	2	0	2	0	2	2	0	2
wPt-671693	3B1	47.43	0	0	2	2	2	0	-1	2	2	0	2	2	2	0	2	0	2	2	0	2	0	2	-1	0	2	2	2	0	-1	0	2	2	-1	2	2	2	2	0	2	2	0	2	0	2	2	0	2
Xgwm493	3B1	49.48	0	0	2	2	2	0	0	2	2	0	2	2	2	0	2	0	2	2	0	2	0	2	0	0	2	2	2	0	0	0	2	2	0	2	2	2	2	0	2	2	0	2	0	2	0	0	2
Xgpw7774	3B1	53.09	0	0	2	2	2	0	0	0	2	0	2	2	2	0	2	0	2	2	0	2	0	2	0	0	0	2	2	0	0	-1	2	2	0	2	2	2	2	0	2	2	0	2	0	2	0	0	2
Xgpw3248	3B1	55.92	0	0	2	2	2	0	0	0	2	0	2	2	2	0	2	0	2	2	0	2	0	2	0	0	0	2	2	0	0	0	2	2	0	2	2	2	2	0	2	2	0	2	0	2	2	0	2
tPt-6487	3B1	58.78	0	0	2	2	2	0	0	0	2	0	2	2	2	0	2	2	2	2	0	2	0	2	0	0	0	2	2	0	0	0	2	2	0	2	2	2	2	0	2	-1	0	2	0	2	2	0	2
wPt-4842	3B1	58.78	0	0	2	2	2	0	0	0	2	0	2	2	2	0	2	2	2	2	0	2	0	2	0	0	0	2	2	0	0	0	2	2	0	2	2	2	2	0	2	2	0	2	0	2	2	0	2
wPt-666318	3B1	67.27	0	0	2	2	2	2	2	0	2	-1	2	2	2	2	2	2	2	2	0	2	0	2	-1	0	0	2	2	0	0	-1	2	2	0	2	2	2	2	0	2	2	0	2	0	-1	2	0	2
wPt-10254	3B1	67.27	0	0	2	2	-1	2	-1	0	2	2	2	2	2	2	2	2	2	2	0	2	-1	2	-1	-1	0	2	2	0	0	0	2	2	-1	2	2	2	2	0	2	2	0	2	-1	2	-1	-1	2
wPt-11261	3B1	67.27	0	0	2	2	2	2	2	0	2	-1	2	2	2	2	2	2	2	2	0	2	0	2	-1	0	0	2	2	0	0	0	2	2	0	2	2	2	2	0	2	2	-1	2	0	-1	2	0	2
wPt-8828	3B1	72.79	0	0	2	2	2	2	0	0	-1	0	2	-1	2	2	2	0	-1	2	0	2	0	0	0	0	0	2	-1	0	0	0	2	2	0	2	2	-1	2	0	2	-1	0	2	0	0	2	0	2
wPt-2961	3B1	76.72	0	0	2	2	2	2	0	0	-1	0	2	2	0	2	2	0	0	2	2	2	0	0	0	0	0	2	-1	0	0	0	0	2	0	2	2	2	2	0	2	0	0	2	0	0	2	0	2
wPt-5432	3B1	76.72	0	0	2	2	2	2	0	0	2	0	2	2	0	2	2	0	0	2	2	2	0	0	0	0	0	2	2	0	0	0	0	2	0	2	2	2	2	0	2	0	0	2	0	0	2	0	2
wPt-10005	3B2	0	0	0	2	2	2	0	-1	0	2	0	0	2	-1	2	2	0	0	0	0	0	0	0	0	0	0	0	2	2	0	0	0	0	2	2	0	2	0	2	0	0	0	0	0	0	-1	2	-1
wPt-8140	3B2	0	0	0	2	2	2	0	-1	0	2	0	0	2	0	2	2	0	0	0	0	0	0	0	0	0	0	0	2	2	0	0	0	0	2	2	-1	2	0	2	0	0	0	0	-1	0	-1	2	-1
wPt-6802	3B2	0	0	0	2	2	2	0	0	0	2	0	0	2	0	2	2	0	0	0	0	0	0	0	0	0	0	0	2	2	0	0	0	0	2	2	-1	2	0	2	0	0	0	0	0	0	0	2	0
wPt-5244	3B2	0.92	0	0	2	2	2	0	0	0	2	0	0	2	0	2	2	0	0	0	0	0	0	0	0	0	0	0	2	2	0	0	0	0	2	2	0	2	0	2	0	0	0	0	0	0	0	2	0
wPt-9088	3B2	0.92	0	0	2	2	2	0	0	0	2	0	0	2	0	2	2	0	0	0	0	0	0	0	0	0	0	0	2	2	0	0	0	0	2	2	0	2	0	2	0	0	0	0	0	0	0	2	0
wPt-10389	3B2	0.92	0	0	2	2	2	0	0	0	2	0	0	2	0	2	2	0	0	0	0	0	0	0	0	0	0	0	2	2	0	0	0	0	2	2	0	2	0	2	0	0	0	0	0	0	0	2	0
wPt-8592	3B2	0.92	0	0	2	2	2	0	0	0	2	0	0	2	0	2	2	0	0	0	0	0	0	0	0	0	0	0	2	2	0	0	0	0	2	2	0	2	0	2	0	0	0	0	0	0	0	2	0
wPt-2365	3B2	0.92	0	0	2	2	2	0	0	0	2	0	0	2	0	2	2	0	0	0	0	0	0	0	0	0	0	0	2	2	0	0	0	0	2	-1	0	2	0	2	0	0	0	0	0	0	0	2	0
wPt-6945	3B2	4.7	0	2	2	0	0	0	0	0	-1	0	0	2	0	2	2	0	0	0	0	0	0	0	0	0	0	0	2	2	0	0	0	0	2	2	0	2	0	2	0	0	0	0	0	0	0	2	0
wPt-10196	3B2	11.22	0	2	2	0	0	0	2	0	2	0	0	2	0	2	2	-1	-1	0	0	0	0	0	0	0	0	0	2	2	0	0	2	0	2	2	0	2	0	2	0	0	0	0	0	0	0	2	0
Xwmc675	3B2	13.04	0	2	2	0	0	0	2	0	2	0	0	2	0	2	2	0	2	0	0	0	0	0	0	0	0	0	2	2	0	0	2	0	2	2	0	2	0	2	0	0	0	0	0	0	2	2	0
Xgwm284	3B2	15.74	0	2	2	0	0	0	2	0	2	0	0	2	0	2	2	2	2	0	0	0	0	0	0	0	0	0	2	2	0	0	0	0	2	2	0	2	0	2	0	0	0	0	0	0	2	2	0
Xbarc139	3B2	24.07	0	2	2	0	0	0	2	0	2	0	0	2	0	2	0	2	2	0	0	0	0	0	0	0	0	2	2	2	0	0	0	0	2	0	0	2	0	2	2	0	0	0	0	0	-1	2	-1
Xgpw3134	3B2	25.88	0	2	2	0	0	0	2	0	2	0	0	2	0	2	0	2	2	0	0	0	0	0	0	0	0	2	2	2	0	0	0	0	2	0	0	2	0	2	2	0	0	0	0	0	2	2	0
Xgwm376	3B2	25.88	0	2	2	0	0	0	2	0	2	0	0	2	0	2	0	2	2	0	0	0	0	0	0	0	0	2	2	2	0	0	0	0	2	0	0	2	0	2	2	0	0	0	0	0	2	2	0
Xgwm285	3B2	25.88	0	2	2	0	0	0	2	0	-1	0	0	2	0	2	0	2	2	0	0	0	0	0	0	0	-1	2	2	2	0	0	0	0	2	0	0	2	0	2	2	0	0	0	0	0	2	2	0
Xcfp1012	3B2	26.88	0	2	2	0	0	0	2	0	-1	0	0	2	0	2	0	2	2	0	0	0	0	0	0	0	0	2	2	2	0	0	0	0	2	0	0	2	0	2	2	0	0	0	0	0	2	2	0
Xgpw1146	3B2	26.88	0	2	2	0	0	0	2	0	2	0	0	2	0	2	0	2	2	0	0	0	0	0	0	0	0	2	2	2	0	0	0	0	2	0	0	2	0	2	2	0	0	0	0	0	2	2	0
Xgpw7148	3B2	27.76	0	2	2	0	0	0	2	0	2	0	0	2	0	2	0	2	2	0	0	0	0	0	0	0	0	2	2	2	0	0	0	0	2	0	0	2	0	2	2	0	0	0	0	0	2	2	0
wPt-7152	3B2	31.54	0	2	2	0	-1	0	-1	0	2	0	0	2	0	2	0	2	0	0	0	0	0	0	0	0	0	2	-1	2	0	0	0	0	2	0	0	2	0	2	2	0	0	0	0	0	0	2	-1
wPt-6047	3B2	36.51	2	2	0	0	2	2	2	0	2	0	0	2	0	2	0	2	-1	0	0	0	0	0	0	0	0	2	2	2	0	0	0	0	2	-1	0	2	0	2	2	0	0	0	0	0	0	2	0
wPt-10497	3B2	49.41	2	2	-1	0	2	2	2	0	2	0	0	2	2	2	0	0	0	0	0	2	0	0	0	0	0	0	2	2	0	0	0	0	0	0	0	2	0	2	2	0	0	0	0	0	0	2	0
wPt-7786	3B2	49.41	2	2	0	0	2	2	2	0	2	0	0	2	2	2	0	0	0	0	0	2	0	0	0	0	0	0	2	2	0	0	0	0	0	0	0	2	0	2	2	0	0	0	0	0	0	2	0
wPt-1940	3B2	50.3	2	2	0	0	2	2	2	0	2	0	0	2	2	2	0	0	0	0	0	2	0	0	0	0	0	0	2	2	0	0	0	0	0	0	0	2	0	2	2	0	0	0	0	0	0	2	0
wPt-6376	3B2	74.72	2	2	0	0	2	2	-1	0	0	2	0	2	2	2	2	2	0	0	2	2	0	2	2	0	0	2	2	2	2	0	0	0	0	2	0	2	0	2	2	0	2	0	2	0	0	0	0
wPt-0919	3B2	77.6	2	2	0	0	2	2	2	0	0	2	0	-1	2	2	2	2	0	0	2	2	0	2	2	0	0	2	2	2	2	0	0	0	0	2	0	2	0	2	2	0	-1	0	2	0	0	0	0
wPt-7000	3B2	77.6	2	2	0	0	2	2	2	0	0	2	0	2	2	2	2	2	0	0	2	2	0	2	2	-1	0	2	2	2	2	0	0	0	0	2	0	2	-1	2	2	-1	2	0	2	0	0	0	0
wPt-5020	3B2	83.89	2	2	0	0	2	2	-1	0	0	-1	0	2	2	2	2	0	0	0	2	0	0	2	-1	0	0	2	2	-1	2	0	0	0	0	2	0	2	0	-1	2	0	2	0	2	0	0	0	0
wPt-11278	3B2	86.98	2	2	0	2	2	2	2	0	-1	2	0	2	2	2	2	-1	0	0	2	0	0	2	2	0	0	2	2	2	2	0	0	0	0	-1	0	2	0	2	2	0	2	0	2	0	0	0	0
wPt-0384	3B2	93.38	2	2	0	2	2	2	2	2	0	2	0	2	2	2	2	0	0	0	0	0	0	2	2	0	0	0	2	2	2	0	0	0	0	-1	0	2	0	2	2	0	2	0	2	0	0	0	0
wPt-0036	3B2	93.38	2	2	0	2	2	2	2	2	0	2	0	2	2	2	2	0	0	0	0	0	0	2	2	0	0	0	2	2	2	0	0	0	0	2	0	2	0	2	2	0	2	0	2	0	0	0	0
wPt-2202	3B3	0	0	2	2	0	-1	2	-1	0	0	-1	2	0	2	2	0	2	2	2	0	2	0	2	0	0	2	2	0	0	0	0	2	0	2	2	2	0	2	2	2	2	0	2	0	0	2	2	2
wPt-5786	3B3	0	0	2	2	0	-1	2	2	0	0	2	2	0	2	2	0	2	2	2	0	2	0	2	0	0	2	2	0	0	0	0	2	0	2	2	-1	0	2	2	2	2	0	2	0	0	2	2	2
wPt-10142	3B3	1.87	0	2	2	0	-1	2	2	0	0	2	2	0	2	2	0	2	2	2	0	2	0	2	0	0	2	2	2	0	0	0	2	0	2	2	-1	0	2	2	2	2	0	2	-1	0	2	2	2
wPt-6869	3B4	0	0	2	2	0	2	2	2	0	2	2	2	2	2	2	0	2	2	0	2	2	2	2	2	0	2	2	2	0	0	2	2	0	2	2	2	2	0	0	2	0	2	2	2	2	2	2	2
wPt-3439	3B4	0	0	2	2	0	2	2	2	0	2	2	2	2	2	2	0	2	2	0	2	2	2	2	2	0	2	2	2	0	0	2	2	0	2	2	2	2	0	0	2	0	2	2	2	2	2	2	2
wPt-2491	3B4	28.39	0	2	2	0	2	0	2	0	2	0	2	0	2	2	0	2	0	0	0	2	2	0	0	0	2	0	2	0	0	2	2	0	2	0	0	2	2	2	2	0	2	2	0	2	2	2	2
wPt-0345	3B4	28.39	0	2	2	0	-1	0	2	0	2	0	2	0	2	2	0	2	0	0	0	2	2	0	0	0	2	0	2	0	0	2	-1	0	2	0	0	2	2	2	2	0	-1	2	-1	2	2	2	2
wPt-10176	3B4	34.54	0	2	2	0	2	0	2	0	2	0	2	0	2	2	0	2	2	0	2	2	2	0	0	0	2	0	2	0	0	2	2	0	2	0	0	2	0	0	2	0	2	2	0	2	2	2	2
wPt-8752	3B4	34.54	0	2	2	0	2	0	2	0	2	0	2	0	2	2	0	2	2	0	2	2	2	0	0	0	2	0	2	0	0	2	2	0	2	0	0	2	0	0	2	0	2	2	0	2	2	2	2
wPt-729798	3B4	35.53	0	2	2	0	2	0	-1	0	2	0	2	0	-1	2	0	2	0	0	2	2	-1	0	0	0	2	0	2	0	0	2	2	0	2	0	0	-1	0	0	2	0	2	2	0	2	-1	2	2
wPt-4057	3B4	36.55	0	2	2	0	2	0	0	0	2	0	2	0	2	2	0	2	-1	0	2	2	2	0	0	0	2	0	2	0	0	2	2	0	2	0	0	0	0	0	2	0	2	2	0	2	2	2	2
wPt-8363	3B4	36.55	0	2	2	0	2	0	0	0	2	0	2	0	2	2	0	2	0	0	2	2	2	0	0	0	2	0	2	0	0	2	2	0	2	0	0	0	-1	0	2	0	2	2	-1	2	2	2	2
wPt-741748	3B4	39.41	0	2	2	0	2	0	0	0	2	2	2	0	2	2	0	2	0	0	2	2	2	0	0	0	2	0	2	0	0	2	2	0	2	0	0	0	0	0	2	0	2	2	0	2	2	2	2
wPt-0990	3B4	39.41	0	2	2	0	2	0	0	0	2	2	2	0	2	2	0	2	0	0	2	2	2	0	0	0	2	0	2	0	0	2	2	0	2	0	0	-1	0	0	2	0	2	2	0	2	2	2	2
tPt-1093	3B4	40.33	0	2	2	0	2	0	0	0	2	2	2	0	2	2	0	2	-1	0	2	2	2	0	0	0	2	0	2	0	0	2	2	0	2	0	0	2	0	0	2	0	2	2	0	2	2	2	2
wPt-5947	3B4	40.33	0	2	2	0	2	0	0	0	2	2	2	0	2	2	0	2	-1	0	2	2	2	0	0	0	2	0	2	0	0	2	2	0	2	0	0	2	0	0	2	0	2	2	0	2	2	2	2
wPt-667746	3B4	40.33	0	2	2	0	2	0	-1	0	2	2	2	0	2	2	0	2	2	0	2	2	2	0	0	0	2	0	2	0	0	2	2	0	2	0	0	2	0	0	2	0	2	2	0	2	2	2	2
wPt-5261	3B4	40.33	0	2	2	0	2	0	-1	0	2	2	2	0	2	2	0	2	2	0	2	2	2	0	0	0	2	0	2	0	0	2	2	0	2	0	0	2	0	0	2	0	2	2	0	2	2	2	2
Xgwm299	3B4	48.09	0	2	2	0	2	0	0	2	2	2	2	0	2	2	0	2	2	0	2	0	0	0	2	0	2	0	2	0	0	0	2	0	2	0	2	-1	0	0	2	0	2	2	0	2	2	2	2
wPt-665392	3B4	53.83	0	2	2	2	2	0	0	2	2	2	2	-1	2	2	0	2	2	2	2	0	0	0	2	0	2	0	2	0	0	0	2	0	2	0	2	2	0	0	2	2	0	2	0	2	2	2	2
wPt-9488	3B4	53.83	0	2	2	2	2	0	0	2	2	2	2	-1	2	2	0	2	2	2	2	0	0	0	2	0	2	0	2	0	0	0	2	0	2	0	2	2	0	0	2	2	0	2	0	2	2	2	2
wPt-0668	3B4	53.83	0	2	2	2	2	0	0	2	2	2	2	-1	2	-1	0	2	2	2	2	0	0	0	2	0	2	0	-1	0	0	0	2	0	2	0	2	-1	0	0	2	2	0	2	0	2	2	2	2
wPt-0343	3B4	56.63	0	0	2	2	2	0	0	2	2	2	2	0	2	2	0	2	2	2	2	0	0	0	2	0	2	0	2	0	0	0	2	0	2	0	2	2	0	0	2	2	0	2	0	2	2	2	2
wPt-10874	3B4	56.63	0	0	2	2	2	0	0	2	2	2	2	0	2	2	0	2	-1	2	-1	0	0	0	2	0	2	0	2	0	0	0	2	0	2	0	2	2	0	0	2	2	0	2	-1	2	2	2	2
wPt-5072	3B4	57.56	0	0	2	2	2	0	0	2	2	2	2	0	2	2	0	2	2	2	2	0	0	0	2	0	2	0	2	0	0	0	2	0	2	0	2	0	0	0	2	2	0	2	0	2	2	2	2
wPt-0324	3B4	57.56	0	0	2	2	2	0	0	2	2	2	2	0	2	2	0	2	2	2	2	0	0	0	2	0	2	0	2	0	0	0	2	0	2	0	2	0	0	0	2	2	0	2	0	2	2	2	2
wPt-7614	3B4	57.56	0	0	2	2	2	0	0	2	2	2	2	0	2	2	0	2	2	2	2	0	0	-1	2	0	2	0	2	0	0	0	2	0	2	0	2	0	0	0	2	2	0	2	0	2	2	2	2
wPt-2559	3B4	57.56	0	0	2	2	2	0	0	2	2	2	2	0	2	2	0	2	2	2	2	0	0	0	2	0	2	0	2	0	0	0	2	0	2	0	2	0	0	0	2	2	0	2	0	2	2	2	2
wPt-6131	3B4	57.56	0	0	2	2	2	0	-1	2	2	2	2	0	2	2	0	2	2	2	2	0	0	0	2	0	2	0	2	0	0	0	2	0	2	-1	2	-1	0	0	2	2	0	2	0	2	2	2	2
Xgwm181	3B4	60.42	2	0	2	2	2	0	0	2	2	2	2	0	2	2	0	2	2	2	2	0	0	0	2	0	2	2	2	0	0	0	2	0	2	2	2	2	0	0	2	2	0	2	0	2	2	2	2
Xgwm340	3B4	61.31	2	0	2	2	2	0	0	2	2	2	2	0	2	2	0	2	2	2	2	0	0	0	2	0	2	2	2	0	0	0	2	0	2	2	2	2	0	0	2	2	0	2	0	2	2	2	2
Xgwm247	3B4	69.34	0	0	2	2	2	0	0	2	0	2	2	0	0	2	0	2	2	2	2	0	0	0	2	0	2	2	2	0	0	0	2	0	0	2	0	2	0	0	2	2	0	2	0	2	2	2	2
wPt-8555	4B1	0	2	0	0	0	-1	2	-1	0	0	2	0	2	0	0	-1	0	-1	2	0	2	2	2	0	0	0	2	2	0	0	0	0	0	0	2	0	2	2	2	0	2	2	0	2	2	0	-1	0
wPt-731583	4B1	0	2	0	0	0	2	2	-1	0	0	2	0	2	0	0	2	0	-1	2	0	2	2	2	0	0	0	2	2	0	0	0	0	0	0	2	0	2	2	2	0	2	2	0	2	2	0	2	0
wPt-4607	4B1	0	2	0	0	0	2	2	2	0	0	2	0	2	0	0	2	0	0	2	0	2	2	2	0	0	0	2	2	0	0	0	0	0	0	2	0	2	2	2	0	2	2	0	2	2	0	2	0
wPt-667593	4B1	0	2	0	0	0	2	2	2	0	0	2	0	2	0	0	2	0	0	2	0	2	2	2	0	0	0	2	2	0	0	0	-1	0	0	2	0	2	2	2	0	2	2	0	2	2	0	2	-1
wPt-7233	4B1	0	2	0	0	0	2	2	-1	0	0	2	0	2	0	0	2	0	-1	2	0	2	2	2	0	0	0	2	2	0	0	0	0	0	0	2	0	2	2	2	0	2	2	0	2	2	0	2	0
wPt-5559	4B1	0.9	2	0	0	0	2	2	2	0	0	2	0	2	0	0	2	2	2	2	0	2	2	2	0	0	0	2	2	0	0	0	0	0	0	2	0	2	2	2	0	2	2	0	2	2	0	2	0
wPt-2435	4B2	0	0	0	0	0	0	2	-1	0	2	0	2	0	0	0	0	0	0	0	2	0	2	0	0	0	2	0	0	0	0	0	0	2	0	0	2	2	0	0	0	2	0	0	0	2	0	2	0
wPt-5996	4B2	23.08	0	0	0	0	0	2	-1	0	2	0	2	0	2	0	0	2	-1	0	2	0	2	2	0	2	2	0	0	2	2	0	2	2	2	0	2	2	0	0	0	2	0	0	0	2	0	-1	0
wPt-5338	4B2	32	0	0	2	2	0	0	0	2	2	0	2	2	2	0	0	-1	-1	-1	2	0	2	-1	0	2	2	2	0	2	2	0	2	2	2	0	2	2	-1	0	0	2	0	0	0	2	0	2	0
Xgwm234	5B	0	0	2	2	2	2	0	2	2	2	0	2	2	2	2	0	2	2	2	2	2	0	2	0	2	2	0	2	2	0	0	0	0	0	2	2	2	2	0	2	0	2	2	2	2	0	0	0
wPt-1432	5B	6.28	0	2	2	2	2	0	2	2	2	0	2	2	2	2	0	2	2	2	2	2	0	-1	0	0	2	0	2	2	0	0	0	2	0	2	0	2	2	0	2	0	2	2	2	2	2	0	0
wPt-9006	5B	7.23	0	2	2	2	-1	0	0	2	2	0	-1	2	2	2	0	2	2	2	2	2	0	0	0	0	2	0	2	2	0	0	0	2	0	2	0	-1	2	0	2	0	2	2	2	2	2	0	0
wPt-744314	5B	37.58	0	0	2	2	2	2	0	2	2	0	0	2	2	0	0	2	2	2	2	2	0	2	0	2	0	0	2	0	0	2	2	2	0	2	0	2	2	0	2	0	2	2	2	2	2	2	2
wPt-0819	5B	37.58	0	0	2	2	2	2	0	2	2	0	0	2	2	0	0	2	-1	-1	-1	2	0	2	0	2	0	0	2	0	0	2	2	2	0	2	0	2	2	0	2	0	2	2	2	2	2	2	2
Xgwm544	5B	54.37	0	2	0	2	2	2	0	2	0	0	0	2	2	0	0	2	0	0	2	2	0	0	0	2	2	2	0	0	0	2	2	2	0	2	0	2	2	0	2	0	0	2	0	2	2	2	2
Xbarc4	5B	56.21	0	2	0	2	2	2	0	2	0	0	0	2	2	0	0	2	0	0	2	2	0	0	0	2	2	2	0	0	0	2	2	2	0	2	0	2	2	0	2	0	0	2	0	2	2	2	2
wPt-744750	5B	58.94	0	2	0	2	2	2	-1	2	0	0	0	2	2	0	0	-1	0	0	2	2	0	0	0	2	2	0	0	0	0	0	2	2	0	2	0	2	2	0	2	0	0	2	0	2	2	2	2
Xgwm67	5B	58.94	0	-1	0	2	-1	2	0	2	0	0	0	2	-1	0	0	0	0	0	2	2	0	0	0	2	-1	0	0	0	0	0	2	2	0	2	0	2	2	0	2	0	0	2	0	2	-1	2	2
wPt-744851	5B	58.94	0	2	0	2	2	2	-1	2	0	0	0	2	2	0	0	-1	0	0	-1	2	0	0	0	2	2	0	0	0	0	0	2	2	0	2	0	2	2	0	2	0	0	2	0	2	2	2	2
tPt-4875	5B	58.94	0	2	0	2	2	2	2	2	0	0	0	2	2	0	0	-1	0	0	2	2	0	0	0	2	2	0	0	0	0	0	2	2	0	2	0	2	2	0	2	0	0	2	0	2	2	2	2
wPt-1457	5B	58.94	0	2	0	2	2	2	-1	2	0	0	0	2	2	0	0	0	0	0	2	2	0	0	0	2	2	0	0	0	0	0	2	2	0	2	0	2	2	0	2	0	0	2	0	2	2	2	2
wPt-0929	5B	58.94	0	2	0	2	2	2	-1	2	0	0	0	2	2	0	0	0	0	0	2	2	0	0	0	2	2	0	0	0	0	0	2	2	0	2	0	2	2	0	2	0	0	2	0	2	2	2	2
wPt-6902	5B	60.74	0	2	0	2	2	2	0	2	0	0	0	2	2	0	0	0	-1	2	2	2	0	0	0	2	2	0	0	0	0	0	2	2	0	2	0	2	2	0	2	0	0	2	0	2	2	2	2
wPt-5514	5B	73.51	0	2	0	2	2	2	2	2	0	2	0	2	2	0	0	0	0	2	2	2	0	0	0	2	0	0	0	0	0	0	2	2	0	0	2	2	2	0	2	0	0	2	0	2	2	2	2
wPt-742141	5B	73.51	0	2	0	2	2	2	2	2	0	2	0	2	2	0	0	0	0	2	2	2	0	0	0	2	0	0	0	0	0	0	2	2	0	0	2	2	2	0	2	0	0	2	0	2	2	2	2
wPt-7167	5B	77.12	0	2	0	2	2	2	2	2	0	2	0	2	0	0	0	0	-1	2	2	2	0	0	0	2	0	2	0	0	0	0	2	2	0	0	2	2	2	0	2	0	0	2	0	2	2	2	2
Xgwm499	5B	85.38	0	2	0	2	2	2	2	2	0	2	0	2	0	0	0	2	0	2	2	2	0	0	0	2	0	2	0	0	0	0	0	2	0	0	2	2	2	0	2	2	0	2	0	2	0	2	2
Xwmc537	5B	97.13	2	2	0	-1	2	2	-1	2	0	2	2	0	0	0	0	2	0	2	-1	2	0	2	0	2	0	2	0	2	0	0	0	2	0	0	2	2	2	0	2	2	0	2	0	2	0	2	2
wPt-1409	5B	101.18	2	2	0	-1	2	2	2	2	-1	2	2	0	0	-1	0	2	-1	2	-1	2	0	2	0	2	0	2	0	2	0	0	0	2	0	0	2	2	2	0	2	2	0	2	-1	2	2	2	2
wPt-1895	5B	111.09	-1	2	0	0	2	2	2	2	0	2	0	0	-1	0	0	2	0	0	0	2	-1	2	0	2	0	2	0	2	0	0	-1	2	0	0	2	-1	-1	0	2	2	0	2	2	0	2	2	-1
wPt-6105	5B	114.03	2	2	0	0	2	2	2	2	2	2	0	0	0	0	0	2	-1	0	0	2	0	2	0	2	0	2	0	2	0	0	0	2	2	0	2	2	2	0	2	2	0	2	2	0	2	2	2
wPt-1548	5B	114.95	2	2	0	0	2	2	0	2	2	2	0	0	0	0	0	2	0	0	0	2	0	2	0	2	0	2	0	2	0	0	0	2	2	0	2	2	2	0	2	-1	0	2	2	0	2	2	2
wPt-3457	5B	116.86	2	2	0	0	2	2	0	2	2	2	0	0	0	0	0	2	-1	0	0	2	0	-1	0	2	0	2	0	2	0	0	0	2	2	0	2	2	2	0	2	-1	0	2	2	0	2	2	2
wPt-3049	5B	132.76	2	2	0	0	2	2	0	2	2	2	0	0	0	0	0	2	-1	0	2	2	0	0	0	2	2	2	0	2	0	0	2	2	0	0	2	0	2	0	2	0	0	2	2	0	2	2	0
wPt-1733	5B	143.09	2	2	2	0	2	0	0	2	2	0	0	2	0	0	0	2	-1	0	2	2	0	0	0	2	2	2	0	2	0	0	2	2	0	0	2	0	2	0	2	0	2	0	2	0	0	2	0
wPt-9300	5B	143.09	2	2	2	0	-1	0	0	2	2	0	0	2	0	0	0	2	0	0	2	2	0	0	0	2	2	2	0	2	0	0	2	2	0	0	2	0	2	0	2	0	2	0	2	0	0	2	0
wPt-6014	5B	145.89	2	2	2	0	2	0	0	2	2	0	0	2	0	0	0	2	-1	0	2	2	0	0	0	2	2	2	0	2	2	0	2	2	0	0	2	0	2	0	2	0	2	0	2	0	0	2	0
wPt-5896	5B	145.89	2	2	2	0	2	0	0	2	2	0	0	2	0	0	0	2	-1	0	2	2	0	0	0	2	2	2	0	2	2	0	2	2	0	0	2	0	2	0	2	0	2	0	2	0	0	2	0
Xgwm604	5B	158.91	2	2	2	0	2	0	0	0	2	0	0	2	0	0	0	2	0	0	2	2	0	0	0	2	2	2	0	2	2	0	2	2	0	-1	0	0	2	0	2	2	2	2	2	0	0	2	0
Xbarc142	5B	162.55	2	2	2	0	2	0	0	0	2	0	0	0	0	0	0	2	0	0	2	2	0	0	0	2	2	2	0	2	2	0	2	2	0	-1	0	0	2	0	2	2	2	2	2	0	2	2	0
Xbarc232	5B	167.33	2	2	2	0	2	0	0	0	2	0	2	0	-1	0	0	2	0	0	2	2	0	0	0	2	2	2	-1	2	2	0	-1	2	0	2	0	0	2	0	2	2	2	2	2	0	2	2	0
wPt-4390	5B	170.36	2	2	2	0	2	0	0	0	2	0	2	-1	0	0	0	0	0	0	-1	2	0	0	0	2	2	2	0	2	2	0	-1	2	0	2	0	0	2	0	2	0	2	2	2	0	2	2	0
rPt-7889	5B	170.36	2	2	2	0	2	0	0	0	2	0	2	0	0	0	0	0	0	0	2	2	0	0	0	2	2	2	0	2	2	0	-1	2	0	2	-1	0	2	0	2	0	2	2	2	0	2	2	0
wPt-7239	5B	173.25	2	2	2	0	2	0	-1	0	2	-1	2	0	0	0	0	0	0	0	2	2	0	0	0	2	2	0	0	2	2	0	0	2	0	2	0	0	2	0	2	0	2	2	2	0	2	2	0
wPt-3616	5B	173.25	2	2	2	0	2	0	-1	0	2	-1	2	0	0	0	0	0	-1	0	2	2	0	-1	0	2	2	0	0	2	2	0	0	2	0	2	0	0	2	0	2	0	2	2	2	0	2	2	0
wPt-730009	5B	173.25	2	2	2	0	2	0	-1	0	2	0	2	0	-1	0	0	0	0	0	2	2	0	0	0	2	2	0	0	2	2	0	0	2	0	2	0	0	2	0	2	-1	2	2	2	0	2	2	0
Xwmc28	5B	185.53	2	2	2	0	2	0	2	0	2	0	2	0	0	0	0	0	0	0	2	2	0	0	0	2	2	0	0	2	2	0	0	2	0	2	0	0	2	0	2	2	0	2	2	0	2	2	0
wPt-8641	6B	0	0	0	0	2	0	2	2	2	0	2	0	2	0	2	0	0	-1	0	2	0	0	0	2	2	2	2	2	0	0	0	0	0	0	2	-1	0	2	0	2	0	2	2	2	2	2	2	2
wPt-1558	6B	0.93	0	0	0	2	0	2	2	2	0	2	0	2	0	2	0	0	0	0	2	0	0	0	2	2	2	2	2	0	0	0	0	0	0	2	2	-1	2	0	2	0	2	2	2	2	2	2	2
wPt-6293	6B	0.93	0	0	0	2	0	2	2	2	0	2	0	2	0	2	0	0	0	0	2	0	0	0	2	2	2	2	2	0	0	0	0	0	0	2	2	0	2	0	2	0	2	2	2	2	2	2	2
wPt-7203	6B	0.93	0	0	0	2	0	2	2	2	0	2	0	2	0	2	0	-1	-1	0	2	0	-1	0	2	2	2	2	2	0	0	0	0	0	0	2	2	0	2	0	2	0	2	2	2	2	2	2	2
wPt-2964	6B	0.93	0	0	0	2	0	2	2	2	0	2	0	2	0	2	0	0	0	0	2	0	0	-1	2	2	2	2	2	0	0	0	0	0	0	2	2	-1	2	0	2	0	2	2	2	2	2	2	2
wPt-667798	6B	29.35	0	0	0	2	-1	2	0	0	0	2	0	2	0	2	0	0	0	0	2	0	0	2	2	0	2	0	0	0	0	0	2	0	0	2	2	2	2	0	2	0	0	2	0	2	2	0	2
wPt-745052	6B	29.35	0	0	0	2	-1	2	-1	0	0	2	0	2	0	2	0	0	0	0	2	0	0	2	2	0	-1	0	0	0	0	0	2	0	0	2	2	2	2	0	2	0	0	2	0	2	2	0	2
Xgpw1079	6B	35.26	0	0	0	2	0	2	0	0	0	2	0	2	0	2	0	-1	0	0	2	-1	0	2	2	0	2	-1	0	0	0	0	2	0	0	2	2	2	2	0	2	2	0	2	0	2	-1	0	2
wPt-5256	6B	42.03	0	2	0	2	2	2	-1	0	0	2	2	2	0	2	0	0	0	0	2	0	2	2	2	0	2	0	0	0	0	0	2	0	2	2	2	2	2	0	2	2	0	2	0	2	2	0	2
wPt-8814	6B	42.03	0	2	0	2	2	2	-1	0	0	2	2	2	0	2	0	0	0	0	2	0	2	2	2	0	2	0	0	0	0	0	2	0	2	2	2	2	2	0	2	2	0	2	0	2	2	0	2
wPt-666793	6B	42.03	0	2	0	2	2	2	2	0	0	2	2	2	0	2	0	0	0	0	2	0	2	2	2	0	2	0	0	0	0	0	2	0	2	2	2	2	2	0	2	2	0	2	0	2	2	0	2
wPt-3605	6B	48.43	0	2	0	2	2	2	2	0	0	2	2	2	0	2	2	0	0	0	0	0	2	2	2	-1	2	0	0	0	2	0	2	0	2	2	2	2	2	0	2	2	0	2	2	2	2	0	2
wPt-2297	6B	51.16	0	2	0	2	2	2	-1	0	0	2	2	2	0	2	2	0	0	0	0	0	2	2	0	0	2	0	0	0	2	0	2	0	2	2	2	2	2	0	2	2	0	2	2	2	2	0	2
wPt-5333	6B	51.16	0	2	0	2	2	2	2	0	-1	2	2	2	0	2	2	0	0	0	0	0	2	2	0	0	2	0	0	0	2	0	2	0	2	2	-1	-1	2	0	2	2	0	2	2	2	2	0	2
wPt-4742	6B	51.16	0	2	0	2	2	2	-1	0	0	2	2	2	0	2	2	0	0	0	0	0	2	-1	0	0	2	0	0	0	2	0	2	0	2	2	2	2	2	0	2	2	0	2	2	2	2	0	2
wPt-1788	6B	51.16	0	2	0	2	2	2	0	0	0	2	2	2	0	2	2	0	0	0	0	0	2	2	0	0	2	0	0	0	2	0	2	0	2	-1	2	2	2	0	2	2	0	2	2	2	2	0	2
wPt-0554	6B	51.16	0	2	0	2	2	2	0	0	0	2	2	2	0	2	2	0	0	0	0	0	2	2	0	0	2	0	0	0	2	0	2	0	2	2	2	2	2	0	2	2	0	2	2	2	2	0	2
Xwmc487	6B	55.64	0	2	0	2	2	2	0	0	0	2	2	2	0	2	2	0	0	0	0	0	2	2	0	0	2	0	0	0	2	0	2	0	2	2	2	2	2	0	2	2	0	2	0	2	0	0	2
Xwmc494	6B	59.28	-1	2	0	0	2	2	0	0	0	2	2	2	-1	2	2	0	0	0	0	0	2	2	0	0	2	0	0	0	2	0	2	0	2	2	2	2	2	0	2	2	0	2	0	2	0	0	2
wPt-0052	6B	63.84	0	2	0	0	2	2	0	0	-1	2	2	2	0	2	2	0	0	0	0	0	2	2	0	0	2	0	0	0	2	0	2	0	2	2	2	2	2	0	2	2	0	2	2	2	2	0	2
wPt-7846	6B	63.84	0	2	0	0	2	2	0	0	-1	2	2	2	0	2	2	0	0	0	0	0	2	2	0	0	2	0	0	0	2	0	2	0	2	2	2	2	2	0	2	2	0	2	2	2	2	0	2
wPt-8194	6B	63.84	0	2	0	0	2	2	-1	0	0	2	2	2	0	2	2	0	0	0	0	0	2	2	0	0	2	0	0	0	2	0	2	0	2	2	2	2	2	0	2	2	0	2	2	2	2	0	2
wPt-8783	6B	64.74	0	2	0	0	2	2	-1	0	0	2	2	2	0	2	2	0	0	0	0	0	2	2	0	0	2	0	0	0	2	0	2	0	2	2	0	2	2	0	2	2	0	2	2	2	2	0	2
wPt-6247	6B	69.91	0	-1	0	0	-1	2	0	0	0	-1	-1	-1	-1	-1	2	0	0	0	0	0	-1	2	-1	0	2	0	0	0	2	0	2	0	-1	-1	0	-1	2	0	2	-1	0	2	2	2	2	0	2
wPt-729979	6B	76.7	0	2	0	0	2	2	-1	0	-1	2	2	2	2	2	2	2	0	0	-1	2	2	2	2	0	2	2	0	0	2	0	2	0	2	2	-1	2	2	0	-1	2	-1	2	2	2	-1	0	2
Xwmc398	6B	80.71	0	2	2	0	2	2	0	0	0	2	2	2	2	2	2	2	0	0	0	2	2	2	2	0	2	2	0	0	2	2	2	0	2	2	0	2	2	0	0	2	0	2	2	2	0	2	2
Xgpw3153	6B	80.71	0	2	2	0	2	2	0	0	0	2	2	2	2	2	2	2	0	0	0	2	2	2	2	0	2	2	0	0	2	2	2	0	2	2	0	2	2	0	0	2	0	2	2	2	0	2	2
wPt-9784	6B	83.51	0	2	2	0	2	2	-1	0	0	2	2	2	2	2	2	0	0	0	0	2	2	2	2	0	2	2	0	0	2	2	2	0	2	2	0	2	2	0	0	2	0	2	2	2	2	2	2
wPt-4542	6B	87.15	0	2	2	0	2	2	0	0	-1	2	2	2	2	2	2	0	0	0	0	2	2	2	2	0	2	2	0	0	2	2	2	0	2	2	0	2	2	0	0	2	0	2	2	2	2	2	2
wPt-7935	6B	89.88	0	2	2	0	2	2	2	0	0	2	2	2	2	2	2	0	0	0	0	2	2	2	2	0	2	0	0	0	2	2	2	0	2	2	0	2	2	0	0	2	0	2	2	2	2	2	2
rPt-1040	6B	89.88	0	2	2	0	2	2	2	0	0	2	2	2	2	2	2	0	0	0	0	2	2	2	2	0	2	0	0	0	2	2	2	0	2	-1	0	2	2	0	0	2	0	2	2	2	2	2	2
wPt-2564	6B	89.88	0	2	2	0	2	2	2	0	0	2	2	2	-1	2	2	0	0	0	0	-1	2	2	2	0	2	0	0	0	2	2	2	0	2	2	0	2	-1	0	0	2	0	2	2	2	2	-1	-1
wPt-2164	6B	93.12	-1	0	2	0	-1	2	0	0	2	2	2	-1	2	-1	2	0	0	0	0	2	2	2	2	0	2	0	-1	0	2	2	2	0	2	2	-1	-1	0	0	0	2	0	2	2	2	2	-1	2
wPt-5461	6B	93.12	0	0	2	0	2	2	0	0	2	2	2	-1	-1	2	2	0	0	0	0	2	2	2	2	0	2	0	0	0	2	2	-1	0	2	2	0	2	0	0	0	2	0	2	2	2	2	-1	2
Xgwm133	6B	98.13	0	2	2	0	-1	2	0	0	-1	2	2	2	2	2	2	0	0	0	0	2	2	2	2	0	2	2	0	0	2	-1	2	0	2	2	0	2	0	0	-1	2	0	2	2	2	-1	2	2
wPt-9124	6B	100.51	0	2	2	0	2	2	2	0	2	2	2	2	2	2	2	0	0	0	0	2	2	2	2	0	2	2	0	0	2	0	2	0	2	-1	0	2	2	0	2	2	0	2	2	2	2	2	2
wPt-5037	6B	100.51	0	2	2	0	2	2	2	0	2	2	2	2	2	2	2	0	0	0	0	2	2	2	2	0	2	2	0	0	2	0	2	0	2	-1	0	2	2	0	2	2	0	2	2	2	2	2	2
wPt-9825	6B	111.5	0	2	2	2	2	2	2	0	2	2	2	2	0	2	2	0	0	0	0	2	2	2	2	0	2	2	0	0	2	0	0	2	2	2	2	2	2	0	2	2	0	2	2	2	2	2	2
wPt-741804	6B	111.5	0	2	2	2	2	2	2	0	2	2	2	2	0	2	2	0	0	0	0	2	2	2	2	0	2	2	0	0	2	0	0	2	2	2	2	2	2	0	2	2	0	2	2	2	2	2	2
wPt-3581	6B	111.5	0	2	2	2	2	2	2	0	-1	2	2	2	0	2	2	0	0	0	0	2	2	2	2	0	2	2	0	0	2	0	0	2	2	2	2	2	2	0	2	2	0	2	2	2	2	2	2
wPt-9881	6B	111.5	0	2	2	2	2	2	2	0	2	2	2	2	0	2	2	0	0	0	0	2	2	2	2	0	2	2	0	0	2	0	0	2	2	2	2	2	2	0	2	2	0	2	2	2	2	2	2
tPt-4990	6B	111.5	0	2	2	2	2	2	2	0	2	2	2	2	0	2	2	0	0	0	0	2	2	2	2	0	2	2	0	0	2	0	0	2	2	2	2	2	2	0	2	2	0	2	2	2	2	2	2
wPt-2498	6B	113.29	0	2	2	2	2	2	2	0	2	2	2	2	0	2	2	0	0	0	0	2	2	-1	2	0	2	2	0	0	2	0	0	2	2	2	2	2	2	0	2	2	0	2	2	2	2	2	0
tPt-3689	6B	113.29	0	2	2	2	2	2	2	0	2	2	2	2	0	2	2	0	0	0	0	2	2	2	2	0	2	2	0	0	2	0	0	2	2	2	2	2	2	0	2	2	0	2	2	2	2	2	0
wPt-743231	6B	115.06	0	2	2	2	2	2	2	0	2	2	2	2	0	2	2	0	0	0	0	2	2	2	2	0	2	2	0	0	2	0	0	2	2	2	2	2	2	0	2	2	0	2	2	2	2	2	2
Xbarc79	6B	120.4	0	2	2	2	2	2	2	-1	-1	2	2	2	-1	-1	2	-1	0	0	0	-1	2	2	2	-1	-1	2	-1	0	-1	-1	0	-1	2	2	2	2	2	-1	-1	-1	0	-1	2	2	-1	2	2
Xgwm626	6B	120.4	0	2	2	2	2	2	2	-1	2	2	2	2	0	2	2	0	0	0	0	2	2	2	2	0	2	2	0	0	2	0	0	2	2	2	2	2	2	0	2	-1	0	2	2	2	-1	2	2
Xbarc178	6B	128.07	0	2	2	2	-1	2	2	2	2	2	2	2	0	2	2	0	0	0	0	2	2	2	2	0	2	2	0	0	2	0	2	2	2	2	0	2	0	0	2	-1	0	2	2	2	-1	2	0
wPt-1048	6B	137.53	0	2	2	2	2	2	-1	2	2	2	2	2	0	0	2	2	0	0	0	2	2	2	2	0	2	2	0	2	2	0	2	0	2	2	0	2	0	0	2	2	2	2	2	2	2	2	0
wPt-9491	6B	137.53	0	2	2	2	2	2	-1	2	2	2	2	2	0	0	2	2	-1	0	0	2	2	2	2	0	2	2	0	2	2	0	2	0	2	2	0	2	0	0	2	2	2	2	2	2	2	2	0
wPt-1890	6B	163.43	2	2	2	2	2	2	0	0	2	2	2	2	0	0	2	0	0	0	2	2	2	2	2	2	0	2	0	-1	0	0	2	0	2	2	0	2	2	2	2	0	2	2	2	2	2	2	2
wPt-0696	6B	174.84	2	2	2	2	2	2	0	0	2	2	2	2	2	0	2	-1	-1	0	2	2	2	2	2	2	0	2	0	2	0	2	2	0	0	2	0	2	2	2	2	0	2	2	2	2	2	0	2
wPt-5480	6B	174.84	2	2	2	2	2	2	-1	0	2	2	2	2	2	0	2	0	-1	0	2	2	2	2	2	2	0	2	0	2	0	2	2	0	0	2	0	2	2	2	2	0	2	2	2	2	2	0	2
tPt-9048	6B	174.84	2	2	2	2	2	2	0	0	2	2	2	2	2	0	2	0	0	0	2	2	2	2	2	2	0	2	0	2	0	2	2	0	0	2	0	2	2	2	2	0	2	2	2	2	2	0	2
wPt-8059	6B	181.18	0	2	2	0	2	2	-1	0	2	2	2	2	2	0	2	-1	0	0	2	2	2	2	2	2	0	2	2	2	0	2	0	0	0	2	0	2	2	2	2	0	2	2	2	2	2	0	2
wPt-8493	6B	181.18	0	2	2	0	2	2	0	0	2	2	2	2	2	0	2	0	0	0	2	2	2	2	2	2	0	2	2	2	0	2	0	0	0	2	0	2	2	2	2	0	2	2	2	2	2	0	2
wPt-5283	7B	0	2	2	0	0	0	0	0	0	0	0	0	0	0	0	2	0	0	0	2	0	2	0	2	0	2	2	0	0	0	0	2	2	0	2	0	-1	2	2	2	-1	0	2	-1	0	2	-1	2
wPt-2883	7B	17.13	2	2	2	0	0	0	0	0	-1	0	0	0	0	0	0	-1	0	0	0	0	2	0	2	0	2	2	0	0	0	0	2	2	0	2	0	-1	2	2	2	-1	0	2	0	0	2	0	2
Xwmc76	7B	31.97	2	2	2	2	0	0	0	2	0	0	0	0	2	0	0	2	0	0	0	0	2	0	2	0	2	2	2	0	0	0	2	2	-1	2	0	0	2	2	2	0	0	2	0	0	2	0	2
wPt-8893	7B	54.54	2	2	2	2	0	2	0	2	0	0	0	0	2	0	0	2	2	2	0	-1	2	0	2	0	2	0	-1	2	0	0	2	2	0	2	2	0	2	0	0	0	2	0	0	0	-1	0	2
Xwmc364	7B	55.55	2	2	2	2	0	2	0	2	0	2	0	0	2	0	0	2	2	2	0	2	2	0	2	0	2	0	2	2	0	0	2	2	0	2	2	0	2	0	-1	-1	2	0	0	0	2	0	2
Xbarc72	7B	55.55	2	2	2	2	0	2	0	2	0	2	0	0	2	0	0	2	2	2	0	2	2	0	2	0	2	0	2	2	0	0	2	2	0	2	2	0	2	0	0	0	2	0	0	0	2	0	2
Xgwm333	7B	59.1	2	2	2	2	0	2	0	2	0	2	0	2	2	0	0	2	2	2	0	2	2	2	2	0	2	0	2	2	0	0	2	2	0	2	2	0	2	0	0	0	2	0	0	0	2	0	2
wPt-6463	7B	62.77	2	2	2	2	0	2	-1	2	0	2	0	2	2	0	0	2	2	2	0	2	2	2	2	0	2	0	2	0	0	0	2	2	0	2	2	-1	-1	0	0	0	2	0	0	0	0	0	2
wPt-2305	7B	70.31	2	2	2	-1	2	2	2	2	2	-1	0	2	2	0	0	2	2	2	0	2	2	2	2	0	0	0	2	0	0	0	2	2	0	2	2	0	2	0	0	0	2	0	0	0	0	0	2
wPt-9511	7B	81.29	2	2	2	2	2	2	2	2	2	2	0	2	2	0	0	2	2	2	0	2	2	2	2	0	0	0	2	0	0	0	0	0	0	2	2	0	2	0	2	0	2	0	0	0	0	0	2
wPt-8312	7B	81.29	2	2	2	2	2	2	2	2	2	2	0	2	2	0	0	2	2	2	0	2	2	2	2	0	0	0	2	0	0	0	0	0	0	2	2	0	2	0	2	0	2	0	0	0	0	0	2
wPt-1826	7B	85.07	2	2	2	2	2	2	-1	2	-1	2	0	2	2	0	0	-1	2	2	0	2	2	2	2	0	0	0	2	0	0	0	0	0	0	2	2	0	2	0	2	0	2	0	0	0	0	0	2
wPt-3723	7B	86	2	2	2	2	2	2	2	2	2	2	0	2	2	0	0	2	2	2	0	2	2	2	2	0	0	0	2	0	0	0	0	0	0	2	2	0	2	0	2	0	2	0	0	0	0	0	2
wPt-9925	7B	92.52	2	2	2	2	2	2	-1	2	2	2	0	2	2	0	0	0	2	2	0	2	2	2	2	0	0	0	2	0	0	0	0	0	0	2	0	0	2	0	2	0	2	2	0	0	2	0	2
wPt-4258	7B	107.64	2	2	2	2	0	2	2	2	2	2	0	2	2	0	2	0	2	2	0	2	2	0	0	0	0	2	2	0	0	0	0	0	0	2	0	0	2	0	2	2	2	2	2	0	2	0	2
wPt-8615	7B	107.64	2	2	2	2	0	2	2	2	2	2	0	2	2	0	2	0	-1	2	0	2	2	0	0	0	0	2	2	0	0	0	0	0	0	2	0	0	2	0	2	2	2	2	2	0	2	0	2
rPt-3887	7B	110.4	2	2	2	2	0	2	-1	2	-1	2	0	2	2	2	2	0	-1	2	0	2	2	0	0	0	0	2	2	0	0	0	0	0	2	2	0	0	2	0	2	0	2	2	2	0	2	0	2
wPt-5721	7B	110.4	2	2	2	2	0	2	-1	2	-1	2	0	2	2	2	2	0	-1	2	0	2	2	0	0	0	0	2	2	0	0	0	0	0	2	2	0	0	2	0	2	0	2	2	2	0	2	0	2
wPt-8233	7B	110.4	2	2	2	2	0	2	0	2	2	2	0	2	2	2	2	0	2	2	0	2	2	0	0	0	0	2	2	0	0	0	0	0	2	2	0	0	2	0	2	0	2	2	2	0	2	0	2
wPt-4045	7B	110.4	2	2	2	2	0	2	0	2	2	2	0	2	2	2	2	0	-1	2	0	2	2	0	0	0	0	2	2	0	0	0	0	0	2	2	0	-1	2	0	2	0	2	2	2	0	2	0	2
wPt-0635	7B	111.42	2	2	2	2	0	2	0	2	-1	-1	0	2	2	2	2	0	2	2	0	2	-1	-1	0	0	0	2	2	0	0	0	-1	0	-1	-1	0	0	2	0	2	0	2	2	2	0	-1	0	2
wPt-6156	7B	123.66	2	2	2	2	0	2	2	2	2	2	0	2	2	2	2	0	2	2	0	0	2	0	0	0	0	2	2	0	0	2	0	0	2	2	2	0	2	0	2	2	2	0	2	0	0	2	2
wPt-8938	7B	123.66	2	2	2	2	0	2	2	2	2	2	0	2	2	2	2	0	2	2	0	0	2	0	0	0	0	2	2	0	0	2	0	0	2	2	2	0	2	0	2	2	2	0	2	0	0	2	2
wPt-3093	7B	125.49	2	2	2	2	0	2	-1	2	-1	2	0	2	2	2	2	0	2	2	0	0	2	-1	0	0	0	2	2	0	0	2	0	0	2	2	2	0	2	0	2	2	2	0	2	0	0	2	2
wPt-5462	7B	142.12	2	2	2	2	0	2	-1	2	2	2	0	0	2	2	2	-1	-1	0	0	0	2	0	0	2	0	0	2	0	2	2	0	0	2	2	2	0	2	0	2	-1	2	0	2	0	0	0	2
wPt-744769	7B	143.99	2	2	2	2	0	2	2	2	2	2	0	0	2	2	2	-1	0	0	2	0	2	0	0	2	0	0	2	0	2	2	0	0	2	2	2	0	2	0	2	2	2	0	2	0	0	0	2
wPt-2677	7B	160.78	2	0	2	2	0	2	2	2	2	2	0	0	-1	2	2	2	-1	0	2	0	0	0	0	2	0	0	-1	0	2	2	0	2	2	0	2	0	0	0	2	0	0	0	0	2	0	0	2
[truncated: 66 more columns]

## Sheet: Phenotype
Generation	The selfed seed set rate (%)
	DH1-1	DH1-2	DH1-3	DH1-4	DH1-5	DH1-6	DH1-7	DH1-8	DH1-9	DH1-10	DH1-11	DH1-12	DH1-13	DH1-14	DH1-15	DH1-16	DH1-17	DH1-18	DH1-19	DH1-20	DH1-21	DH1-22	DH1-23	DH1-24	DH1-25	DH1-26	DH1-27	DH1-28	DH1-29	DH1-30	DH1-31	DH1-32	DH1-33	DH1-34	DH1-35	DH1-36	DH1-37	DH1-38	DH1-39	DH1-40	DH1-41	DH1-42	DH1-43	DH1-44	DH1-45	DH1-46	DH1-47	DH1-48	DH1-49
F1	57.8254	8.41346	35.2071	36.8293	25.4144	60.3107	18.4932	21.9512	27.1493	57.554	29.4521	41.9697	34.1085	37.2247	49.8649	25	50.419	26.4151	24.5868	61.4786	53.871	33.3333	71.4829	43.3869	64.1447	19.6217	10.6349	12.9555	36.8195	35.83	40.099	18.985	28.2609	41.5789	38.5204	6.66667	43.3628	13.6364	28.5978	23.6559	63.5294	51.1962	57.9082	44.3255	19.958	41.9048	47.6534	9.12548	39.3035
F2	45.4066	58.7058	17.2461	74.1906	67.3392	65.1288	54.3704	69.7906	60.395	66.1639	38.9722	52.0753	53.4705	53.3689	41.9587	52.8102	35.1995	40.4028	47.6211	44.748	43.5985	68.4777	42.314	38.0689	49.3518	78.5998	66.3463	71.8567	58.4773	65.2994	64.9264	86.7783	28.0287	15.0976	37.7412	69.1763	62.5987	53.6989	84.3197	78.8128	63.2308	92.2989	68.5322	56.0008	53.295	46.5644	76.7189	47.6121	49.3941
[truncated: 64 more columns]
