# Supplementary material for: QTug.sau-3B Is a Major Quantitative Trait Locus for Wheat Hexaploidization
Source: G3 (Bethesda). 2014 Aug 15;4(10):1943–53. doi: 10.1534/g3.114.013078 (PMC4199700; doi:10.1534/g3.114.013078)
Supplement: Supporting Information [file supp_g3.114.013078_TableS3.xls]

## Sheet: Linkage map and Genotypes
Markers' name	Linkage groups	Position (cM)	2: alleles from Langdon. 0: alleles from AS2255. -1: missing data
			DH2-1	DH2-2	DH2-3	DH2-4	DH2-5	DH2-6	DH2-7	DH2-8	DH2-9	DH2-10	DH2-11	DH2-12	DH2-13	DH2-14	DH2-15	DH2-16	DH2-17	DH2-18	DH2-19	DH2-20	DH2-21	DH2-22	DH2-23	DH2-24	DH2-25	DH2-26	DH2-27	DH2-28	DH2-29	DH2-30	DH2-31	DH2-32	DH2-33	DH2-34	DH2-35	DH2-36	DH2-37	DH2-38	DH2-39	DH2-40	DH2-41	DH2-42	DH2-43	DH2-44	DH2-45	DH2-46	DH2-47
Xwmc675	3B	0	0	0	0	2	2	0	-1	2	0	2	2	2	2	0	0	0	0	2	2	2	0	2	2	2	0	2	2	2	0	0	2	2	0	2	2	2	0	0	0	2	0	2	2	2	0	0	0
Xgpw3134	3B	6.03	0	0	0	2	2	0	2	2	0	2	2	2	2	0	0	0	0	2	2	2	0	2	2	2	0	2	2	2	0	0	2	2	0	2	2	2	0	0	0	0	2	2	2	2	0	0	0
Xgpw7148	3B	7.22	0	0	0	2	2	0	2	2	0	2	2	2	2	0	0	0	0	2	2	2	0	2	2	2	0	2	2	2	0	-1	-1	2	0	2	2	2	0	0	0	0	2	2	2	2	0	0	0
Xgwm376	3B	7.22	0	0	0	2	2	0	2	2	0	2	2	2	2	0	0	0	0	2	2	2	0	2	2	2	0	2	2	2	0	0	2	2	0	2	2	2	0	0	0	0	2	2	2	2	0	0	0
Xgpw1146	3B	8.37	0	0	0	2	2	0	2	2	0	2	2	2	2	0	0	0	0	2	2	2	0	2	2	2	0	2	2	2	0	0	2	2	0	2	2	2	0	0	0	0	2	2	2	2	0	0	0
Xgwm285	3B	8.37	0	0	0	2	2	0	2	2	0	2	2	2	2	0	0	0	0	2	2	2	0	2	2	2	0	2	2	2	0	0	2	2	0	2	2	2	0	0	0	0	2	2	2	2	0	0	0
Xbarc139	3B	9.52	0	0	0	2	2	0	2	-1	0	2	2	2	2	0	0	0	0	2	2	2	0	2	2	2	0	2	2	2	0	0	2	2	0	2	2	0	0	0	0	0	2	2	2	2	0	0	0
Xcfp1012	3B	16.11	0	0	0	2	2	0	0	0	0	2	2	2	2	0	0	0	0	2	2	2	0	2	2	2	2	2	2	2	0	0	2	2	0	2	2	0	0	0	0	0	2	2	2	2	0	0	0
[truncated: 42 more columns]

## Sheet: Phenotype
Generation	The selfed seed set rate (%)
	DH2-1	DH2-2	DH2-3	DH2-4	DH2-5	DH2-6	DH2-7	DH2-8	DH2-9	DH2-10	DH2-11	DH2-12	DH2-13	DH2-14	DH2-15	DH2-16	DH2-17	DH2-18	DH2-19	DH2-20	DH2-21	DH2-22	DH2-23	DH2-24	DH2-25	DH2-26	DH2-27	DH2-28	DH2-29	DH2-30	DH2-31	DH2-32	DH2-33	DH2-34	DH2-35	DH2-36	DH2-37	DH2-38	DH2-39	DH2-40	DH2-41	DH2-42	DH2-43	DH2-44	DH2-45	DH2-46	DH2-47	DH2-48	DH2-49
F1	25.0973	18.797	16.9399	30.7971	50	20.4082	23.6527	16.9753	19.6154	54.1667	45.6897	54.6296	30.0481	37.0968	6.35593	11.1898	12.4214	56.6532	38.8889	34.0278	18.5824	50.1745	36.875	43.1579	14.1304	31.5789	33.8983	12.5	5.35248	14.4082	53.4722	39.5604	10.0233	28.4314	41.5179	12.0603	12.2581	9.89011	23.1225	25.974	39.7059	33.5443	15.7787	34.0731	25.1667	3.09859	23.2532	50.4386	28.1818
F2	90.4411	69.2309	33.3542	52.9431	82.4226	91.4235	39.2608	20.5437	59.0714	71.0402	69.8842	80.9484	58.6969	71.413	51.8238	34.7028	86.6328	86.9444	98.6444	80.7661	53.2683	26.5186	67.6725	35.8695	34.0532	26.5731	29.809	24.4318	26.5987	41.893	42.7451	32.8563	42.3013	15.4228	20.6036	4.45908	6.80307	9.80293	3.3858	9.86243	14.6981	33.5461	31.5481	18.2799	35.5638	8.63648	41.8392	36.4191	60.6724
[truncated: 40 more columns]
